# Supplementary material for: Association of multiparametric MRI quantitative imaging features with prostate cancer gene expression in MRI-targeted prostate biopsies
Source: Oncotarget. 2016 Jul 11;7(33):53362–76. doi: 10.18632/oncotarget.10523 (PMC5288193; doi:10.18632/oncotarget.10523)
Supplement: Supplementary file 2 [file oncotarget-07-53362-s002.xlsx]

## Sheet: Sheet1
radiomics_feature	gene	cor	pvalue
NAT.CR_ADC_Median	CHRNA2	-0.93538	3.63552e-08
NAT.CR_ADC_Mean	CHRNA2	-0.930769	6.0142e-08
NAT.PZ_ve	FAM3B	0.926939	8.90559e-08
NAT.CR_ve	TRPM8	0.923823	1.20693e-07
NAT.CR_Kep	CCDC144B	0.917752	2.10697e-07
NAT.CR_ADC_Mean	MT1H,MT1F	-0.914213	2.85956e-07
NAT.CR_ADC_Median	MFAP4	0.913526	3.02978e-07
NAT.CR_ADC_Mean	MFAP4	0.913473	3.04321e-07
NAT.CR_ADC_Median	MT1H,MT1F	-0.912967	3.1743e-07
NAT.CR_ADC_Mean	SEC11C	-0.910409	3.915e-07
NAT.CR_ADC_Median	SEC11C	-0.910288	3.95328e-07
NAT.CR_ADC_Median	KLK2	-0.910262	3.96167e-07
NAT.CR_ADC_Mean	KLK3	-0.909808	4.10868e-07
NAT.CR_ve	DPP4	0.909057	4.36252e-07
NAT.CR_ADC_Mean	KLK2	-0.908627	4.51384e-07
NAT.CR_ADC_Median	KLK3	-0.907722	4.84705e-07
NAT.CR_ADC_Stdev	chr6-:32746853-32746875	0.903681	6.60484e-07
NAT.CR_ADC_Mean	MYBPC1	-0.903119	6.88801e-07
NAT.CR_Ktrans	SLC12A2	0.901387	7.82626e-07
NAT.CR_ADC_Median	MYBPC1	-0.900099	8.59313e-07
ProbMap_Med	EIF3F	0.946644	9.59351e-07
ProbMap_Low	STEAP4	0.946534	9.70094e-07
NAT.CR_ADC_Median	DPP4	-0.897424	1.0393e-06
NAT.CR_ADC_Mean	HOMER2	-0.896521	1.1069e-06
NAT.CR_ADC_Median	BMPR1B	-0.896293	1.12463e-06
NAT.PZ_ADC_Median	EIF3F	0.895072	1.22331e-06
NAT.CR_ADC_Mean	DPP4	-0.89351	1.36028e-06
NAT.CR_ADC_Median	RAB3B	-0.893506	1.36063e-06
NAT.CR_ADC_Median	HOMER2	-0.891404	1.56557e-06
NAT.CR_T2_Mean	HPGD	0.889767	1.74286e-06
EC_Ext	PMEPA1	-0.889053	1.82553e-06
NAT.CR_ADC_Mean	RAB3B	-0.887992	1.95427e-06
NAT.CR_ADC_Mean	BMPR1B	-0.884792	2.39092e-06
NAT.CR_T2_Median	HPGD	0.880809	3.04836e-06
NAT.CR_ve	chr6-:32746853-32746875	-0.88036	3.13124e-06
EC_Ext	TPD52	-0.879391	3.31683e-06
NAT.CR_Ktrans	CHRNA2	0.878245	3.54836e-06
EC_Ext	HSP90B1	-0.878235	3.5504e-06
NAT.CR_Ktrans	FN1	-0.87751	3.70397e-06
NAT.CR_ve	BMPR1B	0.877448	3.71742e-06
NAT.CR_ADC_Stdev	TRPM8	-0.876007	4.04053e-06
NAT.CR_ADC_Median	MBOAT2	-0.87566	4.12168e-06
NAT.PZ_ADC_Median	RPS13P2	0.87498	4.28506e-06
NAT.PZ_ADC_Median	RPS13P2	0.87498	4.28506e-06
NAT.CR_ADC_Median	FN1	0.871467	5.2191e-06
NAT.CR_ve	MBOAT2	0.870268	5.57521e-06
NAT.CR_ADC_Mean	FN1	0.870067	5.63692e-06
NAT.PZ_ADC_Median	RPL18	0.868795	6.04104e-06
NAT.PZ_ve	GREB1	0.868536	6.12608e-06
NAT.PZ_ADC_Mean	EIF3F	0.868318	6.19879e-06
NAT.PZ_Kep	RNPS1	-0.866687	6.76488e-06
NAT.CR_ADC_Mean	MBOAT2	-0.866297	6.90623e-06
NAT.PZ_ve	HMGCS2	0.865475	7.21316e-06
CR_Volume	HPGD	0.863278	8.09087e-06
NAT_PZ_T2_Mean	GCNT1	0.862348	8.48911e-06
NAT.CR_Ktrans	RAB3B	0.861727	8.76391e-06
ProbMap_Low	GCNT1	0.919106	8.96688e-06
NAT_PZ_T2_Median	GCNT1	0.860914	9.13541e-06
ProbMap_Med	OAZ1	0.918429	9.37469e-06
NAT.CR_T2_Median	KIAA1324	-0.860388	9.38283e-06
NAT_PZ_T2_Median	ELOVL5	0.859741	9.69459e-06
NAT_PZ_T2_Mean	ELOVL5	0.858028	1.05638e-05
EC_Ext	C7	0.857546	1.08194e-05
NAT.CR_T2_Median	CRIP1	0.854753	1.24098e-05
NAT.CR_Ktrans	ACPP	0.851137	1.47595e-05
ProbMap_Low	ST6GAL1	0.910658	1.52299e-05
NAT.CR_ADC_Median	ACPP	-0.849964	1.55983e-05
NAT.PZ_ADC_Median	RPS5	0.849464	1.59683e-05
NAT.PZ_ADC_Median	RPS5	0.849464	1.59683e-05
NAT.CR_ve	ELOVL5	0.84938	1.60309e-05
EC_Ext	ABCC4	-0.847524	1.74738e-05
NAT.PZ_ve	NTN4	-0.84652	1.82996e-05
NAT.CR_T2_Median	FGC2RA	0.846378	1.84184e-05
NAT.CR_ADC_Mean	PER3	0.844462	2.00951e-05
NAT.CR_Ktrans	RNPS1	-0.843814	2.06901e-05
NAT.CR_Ktrans	PEBP4	0.842942	2.1515e-05
NAT.CR_ve	CRIP1	-0.842012	2.24251e-05
NAT.CR_ve	ANXA1	-0.841619	2.282e-05
NAT.CR_Ktrans	FGC2RA	-0.84096	2.34936e-05
NAT.CR_ve	KLK3	0.840373	2.41083e-05
NAT.CR_ADC_Mean	ACPP	-0.839391	2.51674e-05
NAT.PZ_Ktrans	CHRNA2	0.837348	2.74976e-05
NAT.CR_ADC_Mean	TMSB15A	-0.83661	2.83822e-05
NAT.CR_ADC_Median	PER3	0.834753	3.07183e-05
NAT.PZ_Kep	SLC12A2	0.833595	3.22548e-05
NAT.CR_ADC_Median	TMSB15A	-0.833377	3.25502e-05
NAT.PZ_ve	PLA2G2A	0.832238	3.41378e-05
NAT.PZ_ADC_Mean	RPS13P2	0.832148	3.42652e-05
NAT.PZ_ADC_Mean	RPS13P2	0.832148	3.42652e-05
NAT.CR_ADC_Stdev	DPP4	-0.831739	3.48521e-05
NAT.CR_ADC_Stdev	ABCC4	-0.831043	3.58725e-05
NAT.CR_T2_Median	RCN1	-0.830567	3.6583e-05
ProbMap_Low	MMP23B	-0.893864	3.79917e-05
NAT.CR_ve	GLYATL1	0.829102	3.88474e-05
EC_Ext	KRT15	0.827143	4.20606e-05
Prostate_Vol	HPGD	0.824997	4.58338e-05
NAT.CR_Kep	C19orf33	0.824607	4.65499e-05
ProbMap_Low	CSGALNACT1	0.888206	4.99874e-05
NAT.PZ_ADC_Mean	RPL18	0.820879	5.38784e-05
NAT.CR_T2_StDev	EIF3F	0.820873	5.3891e-05
NAT.CR_ve	SEC11C	0.820814	5.40153e-05
ProbMap_Low	RPS5	0.88603	5.53386e-05
ProbMap_Low	RPS5	0.88603	5.53386e-05
NAT.CR_ve	TMSB15A	0.819861	5.60421e-05
ProbMap_Low	PLA2G7	0.885729	5.61134e-05
NAT.PZ_ADC_StDev	RNPS1	-0.818888	5.8177e-05
NAT.CR_ADC_Median	PEBP4	-0.818604	5.88129e-05
NAT.CR_ADC_Median	NPY	-0.818427	5.92133e-05
EC_Ext	PER3	0.817887	6.04449e-05
NAT.CR_ADC_Mean	NPY	-0.815576	6.59657e-05
ProbMap_Low	TMC5	0.88212	6.61017e-05
ROI_T2_Kurt	PCAT4	0.81548	6.62059e-05
NAT.CR_T2_StDev	TPM3P9	-0.813224	7.20172e-05
NAT.PZ_ADC_Median	OAZ1	0.81295	7.27516e-05
NAT.CR_ADC_Median	TUSC3	-0.812054	7.5196e-05
NAT.PZ_Ktrans	RNPS1	-0.811562	7.65676e-05
NAT.CR_T2_Mean	UGDH	-0.811424	7.69563e-05
NAT.CR_Ktrans	HOMER2	0.811119	7.7823e-05
NAT.PZ_ve	PDLIM5	0.810869	7.85373e-05
NAT.CR_T2_Mean	MIPEP	0.809893	8.138e-05
NAT.CR_T2_Median	SLC12A2	-0.809592	8.22769e-05
EC_Ext	HLA-C	0.809106	8.3737e-05
NAT.CR_ADC_Median	SFRP2	0.809014	8.40163e-05
NAT.PZ_ADC_Median	UBE2Q2P6	0.808956	8.41934e-05
NAT.PZ_ADC_Median	UBE2Q2P6	0.808956	8.41934e-05
NAT.CR_Ktrans	PPAP2A	0.808301	8.62062e-05
NAT.CR_ADC_Mean	TUSC3	-0.807724	8.80145e-05
NAT.PZ_ADC_StDev	SLC12A2	0.807555	8.8549e-05
NAT.CR_ve	KLK2	0.806521	9.18837e-05
NAT.CR_ADC_Mean	PEBP4	-0.805882	9.39992e-05
NAT.PZ_ADC_Median	RPL28	0.805612	9.49025e-05
NAT.PZ_ADC_Median	RPL28	0.805612	9.49025e-05
NAT.PZ_Ktrans	RAB3B	0.805492	9.53069e-05
NAT.PZ_ve	CFAP69	0.804378	9.91333e-05
NAT.CR_Ktrans	KIAA1324	0.804144	9.99555e-05
NAT.CR_ADC_Mean	SFRP2	0.802676	0.000105231
NAT.CR_T2_Mean	RCN1	-0.802509	0.000105846
Prostate_Vol	SLC12A2	-0.802454	0.000106048
NAT.CR_ADC_Mean	CDR1	0.802264	0.000106751
ROI_Vol	DPP4	-0.870029	0.000110395
NAT_PZ_T2_Median	UQCRQ	0.801192	0.000110799
NAT.CR_Ktrans	NPY	0.801139	0.000111002
NAT.CR_ADC_Stdev	AZGP1	-0.801029	0.000111424
NAT.CR_Ktrans	BMPR1B	0.800961	0.000111687
NAT.CR_ADC_Mean	KIAA1324	-0.80044	0.000113715
NAT.CR_ADC_Stdev	KLK3	-0.799439	0.000117695
NAT.PZ_ve	FLRT3	-0.79802	0.000123537
NAT.CR_ADC_Mean	EFNA5	0.796725	0.00012908
NAT_PZ_T2_Mean	UQCRQ	0.796491	0.000130103
NAT.CR_ADC_Median	KIAA1324	-0.796155	0.000131585
NAT.CR_ADC_Median	CDR1	0.796066	0.000131981
NAT.CR_T2_Median	NPY	-0.796035	0.000132119
NAT.CR_ADC_Median	FGC2RA	0.795876	0.000132828
Prostate_Vol	CRIP1	0.795871	0.000132848
NAT_PZ_T2_Median	GLYATL1	0.795684	0.000133687
NAT.CR_ADC_Mean	FGC2RA	0.795508	0.000134477
NAT.CR_ADC_Mean	ELOVL5	-0.795481	0.000134599
NAT.CR_Ktrans	MT1H,MT1F	0.795395	0.000134988
NAT.PZ_Ktrans	MFAP4	-0.794999	0.00013679
NAT.PZ_ADC_Median	UQCRQ	0.794295	0.000140047
NAT.CR_ADC_Mean	ZNF615	-0.793949	0.000141668
NAT.PZ_ADC_StDev	CCDC144B	0.792181	0.000150211
NAT.CR_T2_Mean	TMEM63A	-0.791858	0.000151815
NAT_PZ_T2_Mean	GLYATL1	0.791714	0.00015254
EC_Ext	GOLM1	-0.791239	0.000154933
ROI_Vol	MFAP4	0.861183	0.000155784
NAT.CR_ve	NPY	0.789736	0.000162731
NAT.CR_ADC_Median	ELOVL5	-0.789335	0.000164869
NAT.CR_T2_Median	UGDH	-0.788836	0.000167554
EC_Ext	ORM2	-0.787938	0.000172488
NAT.CR_ADC_Stdev	HSD17B6	-0.787913	0.000172629
CR_Volume	CRIP1	0.787723	0.000173689
NAT.CR_ADC_Mean	HSP90B1	-0.787585	0.000174459
NAT.CR_ADC_Median	EFNA5	0.787389	0.000175567
NAT.PZ_ve	SCD	0.787218	0.00017653
NAT.PZ_Ktrans	MT1H,MT1F	0.787157	0.000176878
NAT.CR_T2_Median	NEFH	-0.786926	0.000178191
NAT.CR_Ktrans	MFAP4	-0.786775	0.000179059
ProbMap_Med	TENM1	-0.856992	0.000181933
Prostate_Vol	FGC2RA	0.786135	0.00018276
NAT.CR_T2_StDev	LRRN1	0.785979	0.000183675
ROI_T2_Skew	PCAT4	0.785849	0.000184434
NAT.CR_T2_StDev	ORM2	-0.785446	0.000186817
EC_Ext	PWAR6	-0.783934	0.000195992
EC_Ext	FLRT3	0.783863	0.00019643
NAT.CR_ADC_Stdev	MCCC2	-0.782772	0.000203288
NAT.PZ_ve	KRT15	-0.782422	0.000205535
NAT.PZ_ADC_Mean	RPS5	0.782276	0.000206474
NAT.PZ_ADC_Mean	RPS5	0.782276	0.000206474
NAT.CR_ADC_Median	HSP90B1	-0.782195	0.000206998
NAT.CR_ADC_Mean	C7	0.781587	0.000210967
NAT.CR_ADC_Median	ZNF615	-0.781142	0.000213915
ROI_Location	RLN1	0.78083	0.000216001
NAT.PZ_ADC_Mean	SLC4A4	0.780359	0.00021918
NAT.PZ_ADC_Median	RPL30	0.780132	0.000220729
NAT.PZ_ADC_Median	RPL30	0.780132	0.000220729
ROI_T2_Skew	SLC16A1	0.78008	0.000221083
EC_Ext	EFNA5	0.779513	0.000224992
NAT.CR_ve	PEBP4	0.779458	0.000225377
CR_Volume	MIPEP	0.779247	0.000226848
NAT.CR_ADC_Median	chr6-:32746853-32746875	0.778422	0.000232681
NAT.CR_ve	SFRP2	-0.778318	0.000233423
EC_Ext	ZNF350	-0.77824	0.00023398
NAT.PZ_Ktrans	SLC12A2	0.777996	0.000235738
ProbMap_Med	RPS13P2	0.849458	0.00023765
ProbMap_Med	RPS13P2	0.849458	0.00023765
NAT.CR_Ktrans	TUSC3	0.777688	0.000237969
NAT.CR_T2_StDev	MSMB	-0.77722	0.0002414
NAT.CR_ADC_Median	C7	0.777042	0.000242717
NAT.CR_ADC_Mean	chr6-:32746853-32746875	0.776929	0.000243554
NAT_PZ_T2_Median	MMP23B	-0.775275	0.000256086
NAT.PZ_Ktrans	AFF3	0.774602	0.00026134
NAT_PZ_T2_Mean	MMP23B	-0.774134	0.000265048
NAT.CR_T2_StDev	ANXA2R	-0.77302	0.000274047
NAT.CR_ADC_Stdev	ANXA1	0.772901	0.000275022
NAT.CR_Ktrans	SFRP2	-0.772615	0.000277377
NAT.CR_ve	PPAP2A	0.772322	0.000279808
NAT_PZ_T2_Mean	TMSB15A	0.77216	0.000281164
NAT.CR_ve	SLC16A1	0.771734	0.000284751
NAT.CR_T2_StDev	TENM1	-0.771564	0.000286192
NAT_PZ_T2_Median	TMSB15A	0.771397	0.000287613
NAT.CR_ADC_Median	PMEPA1	-0.770662	0.000293937
EC_Ext	SCD	-0.770394	0.000296269
Prostate_Vol	KIAA1324	-0.770172	0.000298218
NAT_PZ_T2_Mean	TRGC2	0.769377	0.000305274
NAT.PZ_Kep	ACSM3	0.769034	0.000308359
NAT.PZ_ve	CPE	0.768723	0.000311178
ProbMap_Med	RCN1	0.841182	0.000313691
NAT.CR_Ktrans	SEC11C	0.767906	0.0003187
NAT.CR_T2_StDev	ZNF350	-0.767649	0.000321093
ProbMap_Med	RPL18	0.840384	0.000321931
NAT.CR_ADC_Stdev	KLK2	-0.767407	0.000323361
NAT.CR_ADC_Median	CRIP1	0.766929	0.000327885
ROI_ve	C7	-0.766921	0.000327956
NAT.CR_Ktrans	MBOAT2	0.766661	0.00033044
NAT.PZ_ADC_Mean	UQCRQ	0.76626	0.000334301
EC_Ext	MYBPC1	-0.766247	0.000334424
NAT.CR_ADC_Mean	CRIP1	0.766209	0.000334792
NAT_PZ_T2_Median	RPS5	0.766142	0.000335445
NAT_PZ_T2_Median	RPS5	0.766142	0.000335445
ROI_ve	EFNA5	-0.765131	0.000345368
ProbMap_Low	ZNF615	0.838148	0.000345961
NAT_PZ_T2_Median	TRGC2	0.763763	0.000359183
NAT.CR_ADC_Mean	PMEPA1	-0.763538	0.000361503
Prostate_Vol	RCN1	-0.763433	0.000362588
NAT.PZ_ADC_Median	SLC4A4	0.763302	0.000363937
ROI_Ktrans	ZNF146	0.763286	0.000364104
ROI_Ktrans	ZNF146	0.763286	0.000364104
NAT.CR_Ktrans	SPOCK1	0.762909	0.000368041
ProbMap_Med	UBE2Q2P6	0.835599	0.000375065
ProbMap_Med	UBE2Q2P6	0.835599	0.000375065
NAT.CR_ADC_Mean	CSGALNACT1	-0.762162	0.000375934
NAT.CR_T2_Mean	KIAA1324	-0.761447	0.000383624
NAT.PZ_Kep	CHRNA2	0.761428	0.000383824
NAT.CR_Ktrans	ACSM3	0.761398	0.000384149
NAT.PZ_ADC_Mean	UBE2Q2P6	0.761245	0.000385823
NAT.PZ_ADC_Mean	UBE2Q2P6	0.761245	0.000385823
ProbMap_High	PI15	0.834318	0.000390402
NAT.PZ_ve	MALT1	0.760519	0.000393795
NAT_PZ_T2_Mean	RPS5	0.760411	0.000394999
NAT_PZ_T2_Mean	RPS5	0.760411	0.000394999
NAT.CR_ADC_Stdev	TSPAN1	-0.760269	0.000396576
ProbMap_Low	TRGC2	0.833086	0.000405624
NAT.PZ_ve	GDF15	0.759028	0.000410613
ProbMap_Low	SPSB2_AS	-0.832433	0.000413879
NAT.PZ_ve	SPON2	0.758514	0.000416546
NAT.CR_T2_StDev	AFF3	-0.758294	0.000419115
ProbMap_Low	EIF3F_AS	0.831918	0.000420482
NAT.CR_ADC_Stdev	IGJ	0.758082	0.000421596
EC_Ext	RAB3B	-0.757886	0.00042389
NAT.PZ_Ktrans	FN1	-0.75769	0.000426208
NAT.CR_T2_Mean	SLC12A2	-0.757495	0.000428527
EC_Ext	SNAI2	0.757303	0.000430815
NAT_PZ_T2_Mean	chr6-:32746853-32746875	-0.757269	0.000431215
NAT_PZ_T2_Median	chr6-:32746853-32746875	-0.757012	0.000434303
NAT.CR_ADC_Stdev	ELOVL5	-0.756864	0.000436079
ROI_Kep	CYB5A	0.756555	0.000439822
NAT_PZ_T2_Mean	KLK3	0.756325	0.000442626
NAT.PZ_Ktrans	SFRP2	-0.756233	0.000443753
NAT.PZ_ADC_Median	CDK19	0.755829	0.000448723
NAT.CR_T2_Mean	NEFH	-0.755801	0.000449061
NAT.CR_ve	TUSC3	0.75548	0.000453048
NAT.CR_T2_Median	CSGALNACT1	-0.755378	0.000454322
NAT.PZ_ve	TMEM63A	-0.753526	0.000477934
NAT.CR_T2_Mean	FGC2RA	0.753086	0.000483702
NAT.PZ_ve	ARG2	0.751694	0.000502303
NAT_PZ_T2_Median	KLK3	0.75166	0.00050276
NAT.PZ_ADC_Mean	OAZ1	0.751313	0.000507486
NAT.PZ_ve	HSD17B6	0.751274	0.000508024
NAT.CR_ve	CHRNA2	0.751194	0.000509124
ROI_ve	TRGC2	0.751054	0.000511049
NAT.PZ_ADC_Mean	RPL28	0.750795	0.000514627
NAT.PZ_ADC_Mean	RPL28	0.750795	0.000514627
NAT.PZ_ADC_Median	RPL9	0.750733	0.000515488
NAT.PZ_Ktrans	PEBP4	0.750617	0.00051709
NAT.CR_ADC_Median	CSGALNACT1	-0.750528	0.000518326
NAT.CR_ADC_Mean	SFRP4	0.74966	0.00053054
NAT.PZ_ADC_Median	RPL14P1	0.749425	0.000533888
ROI_T2_Kurt	SLC16A1	0.747876	0.000556394
NAT.CR_ADC_Stdev	IGKV-family	0.74756	0.000561076
ProbMap_Low	ACSM3	0.8219	0.000566443
NAT.PZ_Ktrans	ACPP	0.74584	0.000587153
NAT.PZ_ADC_Mean	CDK19	0.745381	0.000594278
NAT.CR_ADC_Median	TRPM8	-0.745053	0.00059943
NAT.PZ_ve	ANO7	0.742559	0.000639711
ProbMap_Low	RPS13P2	0.817518	0.000641697
ProbMap_Low	RPS13P2	0.817518	0.000641697
NAT.CR_ADC_Median	SFRP4	0.741867	0.000651277
CR_Volume	FGC2RA	0.741094	0.000664397
NAT.CR_Ktrans	CRIP1	-0.74089	0.000667894
NAT.PZ_ve	OGN	-0.739266	0.00069631
NAT.CR_T2_Mean	F3	-0.739023	0.000700649
NAT.CR_ve	ACPP	0.738405	0.000711775
NAT.CR_ADC_Mean	A2M	0.738317	0.000713374
NAT.CR_ADC_Mean	TRPM8	-0.738278	0.000714079
NAT.CR_T2_Mean	CRIP1	0.738077	0.000717744
NAT.CR_ADC_Mean	NUDT11	-0.737992	0.000719301
NAT.PZ_ve	MIPEP	0.73643	0.000748325
NAT.CR_Ktrans	GREM1	-0.736406	0.000748785
NAT.CR_ADC_Mean	ABCC4	-0.735661	0.000762981
NAT.CR_T2_StDev	HIST1H2BD	-0.735326	0.000769433
NAT.CR_ADC_Stdev	BMPR1B	-0.734826	0.000779162
EC_Ext	KLK2	-0.734762	0.000780402
ProbMap_Low	RPL14P1	0.810247	0.000783754
ProbMap_Med	GDI2	0.810189	0.000784975
ProbMap_Med	GDI2	0.810189	0.000784975
NAT.CR_ADC_Mean	GCNT1	-0.734058	0.000794278
NAT.PZ_ve	GOLM1	0.733862	0.000798186
NAT.CR_T2_Median	MIPEP	0.733809	0.000799235
NAT.PZ_ve	TPD52	0.733486	0.000805701
NAT.PZ_Kep	FN1	-0.733225	0.00081096
PZ_Volume	ACPP	-0.733026	0.000814994
NAT.PZ_ADC_Mean	RPL30	0.733	0.000815507
NAT.PZ_ADC_Mean	RPL30	0.733	0.000815507
NAT.CR_ADC_Stdev	MBOAT2	-0.73262	0.000823249
NAT.CR_T2_Median	PLA2G7	-0.73244	0.000826938
NAT.PZ_ve	SLC2A12	0.732404	0.000827677
NAT.CR_ve	FGC2RA	-0.731818	0.000839791
EC_Ext	SSR4	-0.731438	0.000847721
NAT.CR_ADC_Median	A2M	0.73133	0.000849985
EC_Ext	MFAP4	0.731196	0.000852792
Prostate_Vol	NPY	-0.731049	0.000855909
EC_Ext	CPE	-0.730697	0.000863367
NAT.PZ_Kep	FMOD	0.73069	0.000863511
EC_Ext	TPM3P9	-0.730378	0.000870174
NAT.CR_T2_Median	FN1	0.730058	0.000877038
NAT.CR_ADC_Stdev	ZNF146	-0.729932	0.000879764
NAT.CR_ADC_Stdev	ZNF146	-0.729932	0.000879764
NAT.PZ_ADC_Mean	RPL14P1	0.729278	0.000893981
NAT.PZ_ve	NCAPD3	0.728913	0.000901999
NAT.CR_ADC_Median	NUDT11	-0.728501	0.000911116
ROI_ProbMap_Low	PGC	-0.803973	0.000925303
NAT.CR_Ktrans	MT1L	0.727766	0.000927589
NAT_PZ_T2_Mean	SEC11C	0.726764	0.000950431
NAT.PZ_Kep	RAB3B	0.72676	0.000950533
ROI_ve	GUCY1A3	0.726728	0.000951264
PZ_Volume	SLC12A2	-0.726635	0.00095341
CR_Volume	SLC12A2	-0.726528	0.000955888
NAT.CR_ADC_Median	ABCC4	-0.72628	0.000961637
ROI_Ktrans	GOLM1	0.726243	0.000962508
ProbMap_Low	UGDH	0.802436	0.000962861
NAT.CR_ADC_Mean	AZGP1	-0.726093	0.000966001
ProbMap_Med	KIAA1324	0.802092	0.000971418
NAT_PZ_T2_Median	SEC11C	0.724125	0.00101284
NAT.CR_ADC_Median	AZGP1	-0.723258	0.00103405
NAT.CR_T2_Median	ARF1	-0.722832	0.00104463
NAT.CR_T2_Median	ARF1	-0.722832	0.00104463
NAT.CR_T2_Median	ARF1	-0.722832	0.00104463
NAT.PZ_Ktrans	MT1L	0.722615	0.00105004
NAT.CR_T2_StDev	CCDC144B	-0.722268	0.00105875
NAT.CR_ADC_Mean	SSR4	-0.722146	0.00106182
NAT.CR_T2_Median	OAZ1	-0.722048	0.00106429
NAT.CR_ADC_Mean	HLA-C	0.72151	0.00107798
NAT.PZ_Ktrans	ACSM3	0.721355	0.00108195
NAT_PZ_T2_Median	ANXA1	-0.721138	0.00108752
Prostate_Vol	NEFH	-0.720687	0.00109916
NAT.CR_ADC_Median	HLA-C	0.720675	0.00109949
NAT.CR_ADC_Median	BNIP3	-0.720589	0.00110173
NAT.CR_ADC_Mean	BNIP3	-0.720466	0.00110492
NAT.CR_ADC_Median	PPAP2A	-0.720167	0.00111274
NAT.PZ_Ktrans	BMPR1B	0.719872	0.00112049
NAT.PZ_ve	C19orf33	-0.719545	0.00112916
NAT.CR_ve	LYZ	-0.719378	0.0011336
NAT.CR_ADC_Mean	ACSM3	-0.71917	0.00113914
ROI_Location	ANPEP	0.718879	0.00114695
NAT.CR_ADC_Median	SSR4	-0.718724	0.00115112
NAT_PZ_T2_Median	ARF1	0.718357	0.00116107
NAT_PZ_T2_Median	ARF1	0.718357	0.00116107
NAT_PZ_T2_Median	ARF1	0.718357	0.00116107
NAT_PZ_T2_Mean	ANXA1	-0.718244	0.00116414
NAT.CR_T2_Mean	GDI2	-0.717275	0.00119076
NAT.CR_T2_Mean	GDI2	-0.717275	0.00119076
ProbMap_Low	GUCY1A3	0.793909	0.00119357
ROI_Vol	IGJ	0.793854	0.0011952
NAT.CR_ADC_Mean	RBPMS	0.716953	0.00119973
NAT_PZ_T2_Mean	ABCC4	0.716768	0.00120491
EC_Ext	KLK3	-0.716711	0.00120649
ROI_ve	HSP90B1	0.716565	0.0012106
NAT.CR_T2_StDev	chr6-:27138311-27138611	-0.716219	0.00122035
NAT.CR_ADC_Median	GCNT1	-0.716012	0.00122622
NAT.CR_ADC_Median	RBPMS	0.715773	0.00123302
EC_Ext	MT1H,MT1F	-0.715438	0.00124263
NAT_PZ_T2_Mean	ARF1	0.71508	0.00125295
NAT_PZ_T2_Mean	ARF1	0.71508	0.00125295
NAT_PZ_T2_Mean	ARF1	0.71508	0.00125295
NAT.CR_ve	UQCRQ	0.71471	0.00126369
NAT.PZ_Kep	MT1H,MT1F	0.714417	0.00127225
NAT.CR_ADC_Median	ACSM3	-0.714376	0.00127344
NAT.CR_T2_Median	TUSC3	-0.714202	0.00127855
NAT.CR_ve	REPS2	0.71408	0.00128214
PZ_Volume	FN1	0.713735	0.00129235
NAT.PZ_ve	TBPL1	0.713604	0.00129625
NAT.PZ_Kep	SFRP4	-0.713218	0.00130777
ROI_ve	PER3	-0.713169	0.00130923
ROI_ADC_Median	SLC38A11	0.712649	0.00132491
NAT.CR_T2_Mean	ADAMTS1	0.712634	0.00132537
PZ_Volume	SPOCK1	-0.712121	0.00134097
Prostate_Vol	MIPEP	0.711792	0.00135108
NAT.PZ_Ktrans	TPM3P9	0.711688	0.00135427
NAT_PZ_T2_Median	SPSB2_AS	-0.711494	0.00136029
NAT.CR_ve	SLC4A4	0.711351	0.00136472
PZ_Volume	RAB3B	-0.711004	0.00137553
ProbMap_Low	GREM1	-0.787589	0.00139099
NAT.CR_T2_Median	HOMER2	-0.710378	0.00139517
ROI_ADC_Median	NCAPD3	0.710241	0.00139951
ROI_T2_Kurt	ANKH	0.709902	0.00141031
NAT.PZ_ADC_Median	RPL35	0.709272	0.00143051
NAT.CR_ADC_Stdev	TMSB15A	-0.708951	0.0014409
NAT.CR_T2_StDev	PWAR6	-0.708877	0.0014433
NAT_PZ_T2_Median	ABCC4	0.708819	0.00144519
ROI_T2_Integral	SEC11C	-0.70881	0.00144547
NAT_PZ_T2_Mean	SPSB2_AS	-0.708798	0.00144585
ROI_Vol	SEC11C	-0.785593	0.00145835
NAT.CR_ADC_Stdev	ATP6V0B	-0.708038	0.00147076
ROI_Ktrans	OGN	-0.707613	0.00148486
NAT.CR_T2_Median	GLYATL1	-0.707387	0.00149238
NAT.PZ_Kep	MFAP4	-0.707171	0.00149962
ROI_ADC_Integral	SEC11C	-0.706945	0.00150721
NAT.PZ_ve	ZNF146	0.706921	0.00150801
NAT.PZ_ve	ZNF146	0.706921	0.00150801
NAT.PZ_T2_StDev	CCDC144B	-0.706918	0.00150813
NAT_PZ_T2_Median	CRIP1	-0.706762	0.0015134
ProbMap_Med	EGR1	0.783897	0.00151759
ProbMap_Med	RPS5	0.783723	0.00152377
ProbMap_Med	RPS5	0.783723	0.00152377
EC_Ext	OGN	0.70624	0.00153111
CR_Volume	TMEM63A	-0.705593	0.00155332
NAT.CR_ADC_Mean	TPD52	-0.705366	0.00156116
ProbMap_Low	RPL10A	0.782605	0.00156398
NAT.CR_T2_Median	F3	-0.705122	0.00156966
NAT.CR_ve	RBPMS	-0.705	0.00157391
NAT.CR_T2_StDev	SLC38A11	-0.704451	0.00159314
ROI_Vol	chr6-:32746853-32746875	0.781742	0.00159556
ROI_T2_Integral	MMP7	0.70427	0.00159953
NAT.CR_ADC_Median	TPD52	-0.704114	0.00160507
NAT.CR_T2_Median	GDI2	-0.703747	0.00161812
NAT.CR_T2_Median	GDI2	-0.703747	0.00161812
NAT.PZ_Ktrans	FMOD	0.70364	0.00162194
NAT_PZ_T2_Mean	CRIP1	-0.703545	0.00162535
EC_Ext	ZNF146	-0.703478	0.00162775
EC_Ext	ZNF146	-0.703478	0.00162775
NAT.CR_T2_Median	GREM1	0.703153	0.00163944
NAT.PZ_ve	IGKV-family	-0.702645	0.00165787
NAT.CR_T2_Mean	OAZ1	-0.702581	0.0016602
NAT.CR_ADC_Mean	PPAP2A	-0.702387	0.00166728
NAT.CR_T2_Median	TMEM63A	-0.702232	0.00167296
NAT.PZ_ADC_Median	ELOVL5	0.70211	0.00167744
NAT.CR_T2_Mean	PLA2G7	-0.701964	0.00168282
ProbMap_Low	RPL18	0.779239	0.00169003
NAT.PZ_Kep	SFRP2	-0.701713	0.0016921
ROI_T2_Kurt	ELK4	0.701244	0.00170955
NAT.CR_Ktrans	MYBPC1	0.701212	0.00171073
NAT.CR_ADC_Mean	SLC22A3	-0.701078	0.00171577
NAT.CR_T2_Median	SPOCK1	-0.701062	0.00171634
NAT.CR_ADC_Stdev	LYZ	0.700635	0.0017324
NAT.PZ_Ktrans	HOMER2	0.700594	0.00173397
ProbMap_Med	ARF1	0.777952	0.00174024
ProbMap_Med	ARF1	0.777952	0.00174024
ProbMap_Med	ARF1	0.777952	0.00174024
NAT.PZ_ADC_StDev	ACSM3	0.700416	0.0017407
NAT.CR_T2_Median	ELOVL5	-0.700285	0.00174567
CR_Volume	RCN1	-0.700133	0.00175144
CR_Volume	KIAA1324	-0.699661	0.00176949
NAT.CR_ADC_Median	SLC12A2	-0.699625	0.0017709
NAT.CR_ADC_Stdev	GLYATL1	-0.699489	0.00177613
NAT_PZ_T2_Mean	CSGALNACT1	0.699343	0.00178175
NAT.PZ_ADC_Mean	RPL9	0.698854	0.00180073
NAT_PZ_T2_Mean	DPP4	0.698834	0.00180154
ProbMap_Med	UGDH	0.776217	0.00180985
NAT.CR_ve	HOMER2	0.697841	0.00184059
ProbMap_Low	RPL30	0.775427	0.0018422
ProbMap_Low	RPL30	0.775427	0.0018422
ROI_Vol	MT1H,MT1F	-0.775425	0.00184232
NAT.CR_Ktrans	SFRP4	-0.697671	0.00184735
NAT.PZ_ADC_Mean	CCDC144B	-0.697386	0.00185872
NAT.PZ_ve	IFT57	0.697174	0.00186722
NAT.CR_ADC_Stdev	CYB5A	-0.696742	0.00188463
CR_Volume	OAZ1	-0.69668	0.00188714
NAT.CR_T2_Median	SPSB2_AS	0.696618	0.00188966
NAT_PZ_T2_Median	CSGALNACT1	0.69656	0.00189199
ProbMap_Med	HPGD	-0.774046	0.00189993
EC_Ext	CDR1	0.69635	0.00190056
NAT.CR_T2_Median	MMP23B	0.696165	0.0019081
PZ_Volume	MME	-0.696095	0.00191093
NAT.CR_ADC_Median	SPOCK1	-0.69598	0.00191567
NAT.CR_ADC_Mean	GLYATL1	-0.695837	0.00192152
NAT.CR_ADC_Median	SLC22A3	-0.695562	0.00193287
NAT_PZ_T2_Median	DPP4	0.695554	0.0019332
NAT.PZ_ADC_Median	GLYATL1	0.695549	0.00193338
NAT.CR_ADC_Stdev	RBPMS	0.695345	0.00194184
ProbMap_Med	NEFH	0.772407	0.00197023
ROI_ve	PGC	0.694483	0.00197785
NAT.CR_T2_Mean	FAM3B	0.694357	0.00198316
ROI_ve	CDR1	-0.69427	0.00198683
NAT.CR_ve	UBE2J1	0.694152	0.00199182
NAT.CR_ADC_Stdev	SEC11C	-0.6941	0.00199405
ROI_T2_Kurt	TDRD1	-0.693399	0.00202392
NAT.PZ_Kep	FGC2RA	-0.693396	0.00202406
NAT.CR_ADC_Mean	SLC12A2	-0.693369	0.00202521
CR_Volume	FOLH1	0.69335	0.00202602
ROI_Location	PPAP2A	0.693317	0.00202742
ROI_T2_StDev	GCNT1	0.692909	0.00204505
NAT.PZ_ve	ABCC4	0.692845	0.0020478
NAT.CR_ve	TSPAN1	0.692746	0.0020521
NAT_PZ_T2_Mean	TSPAN1	0.692675	0.00205518
ProbMap_Low	F3	0.770301	0.00206351
PZ_Volume	TUSC3	-0.69219	0.00207633
NAT_PZ_T2_Median	TSPAN1	0.691995	0.00208487
NAT.PZ_Ktrans	SFRP4	-0.691995	0.0020849
ROI_T2_Skew	ANKH	0.691881	0.0020899
NAT.CR_ADC_Median	GLYATL1	-0.691848	0.00209136
NAT.CR_ve	SPOCK1	0.69172	0.00209702
NAT_PZ_T2_Mean	STEAP4	0.691422	0.00211018
CR_Volume	UBE2Q2P6	-0.691197	0.0021202
CR_Volume	UBE2Q2P6	-0.691197	0.0021202
NAT.CR_ve	FN1	-0.690955	0.00213102
ROI_Vol	CCDC144B	0.76861	0.00214087
ROI_ProbMap_Med	AGR2	-0.768178	0.00216102
ROI_ADC_Mean	NCAPD3	0.690185	0.00216571
ProbMap_Low	PER3	-0.767677	0.00218456
NAT.PZ_Ktrans	MSMB	0.689584	0.00219307
PZ_Volume	KIAA1324	-0.689559	0.00219421
NAT.PZ_Ktrans	MME	0.689514	0.00219631
NAT.CR_ADC_Stdev	KRT15	0.689498	0.00219701
NAT.PZ_ve	ALOX15B	0.689489	0.00219743
NAT_PZ_T2_Median	TRPM8	0.689314	0.00220547
NAT.CR_Ktrans	AFF3	0.689295	0.00220633
NAT.CR_ve	AZGP1	0.68898	0.00222088
Prostate_Vol	UGDH	-0.688907	0.00222428
NAT.CR_T2_Mean	CSGALNACT1	-0.688784	0.00222999
ROI_Location	TMEFF2	0.688692	0.00223428
NAT.CR_ADC_Median	RNPS1	0.688347	0.00225037
EC_Ext	CHRNA2	-0.688342	0.0022506
NAT.CR_Ktrans	KLK2	0.688296	0.00225272
Prostate_Vol	SPOCK1	-0.688095	0.00226217
ROI_ADC_Integral	DPP4	-0.687907	0.002271
NAT.CR_ADC_Median	REPS2	-0.687774	0.00227728
NAT_PZ_T2_Mean	TRPM8	0.687491	0.0022907
NAT_PZ_T2_Median	STEAP4	0.687265	0.00230144
NAT.CR_Ktrans	CSGALNACT1	0.687175	0.00230575
NAT.CR_Ktrans	PER3	-0.687085	0.00231002
ROI_Location	PCAT4	0.686773	0.00232496
NAT.PZ_Kep	MT1L	0.686755	0.00232586
NAT.CR_ADC_Mean	RNPS1	0.686656	0.00233061
ROI_ve	PWAR6	0.686556	0.00233546
NAT.PZ_Kep	GREM1	-0.686536	0.0023364
ProbMap_Med	RPL28	0.764024	0.00236216
ProbMap_Med	RPL28	0.764024	0.00236216
ROI_ProbMap_Med	ANKH	0.76396	0.00236536
NAT.CR_ADC_Mean	SPOCK1	-0.685908	0.00236684
NAT.PZ_ADC_StDev	C19orf33	0.685871	0.00236867
NAT.CR_ADC_Median	LYZ	0.685523	0.0023857
ProbMap_Med	CRIP1	-0.763453	0.0023909
EC_Ext	SLC14A1	0.685393	0.00239205
EC_Ext	HIST1H2BD	-0.685219	0.00240063
NAT.CR_Ktrans	DPP4	0.6849	0.0024164
NAT.CR_Ktrans	CDR1	-0.684574	0.00243263
NAT.PZ_Ktrans	LRRN1	-0.684476	0.00243751
ROI_ve	FMOD	0.684238	0.00244943
NAT.CR_ve	CYB5A	0.684131	0.00245482
ROI_T2_StDev	ELOVL5	0.683662	0.00247848
NAT.CR_ve	PCAT4	0.683611	0.00248104
NAT.CR_T2_StDev	RPS13P2	0.683011	0.00251157
NAT.CR_T2_StDev	RPS13P2	0.683011	0.00251157
NAT.CR_T2_Median	UBE2Q2P6	-0.682882	0.00251823
NAT.CR_T2_Median	UBE2Q2P6	-0.682882	0.00251823
NAT.PZ_Ktrans	C7	-0.682586	0.00253343
NAT.CR_ADC_Stdev	TPD52	-0.682573	0.00253411
ROI_ProbMap_Med	SNAP91	-0.760647	0.00253617
NAT.PZ_T2_StDev	HSD17B6	0.682335	0.00254636
NAT.CR_ve	KIAA1324	0.681725	0.00257815
NAT.CR_Ktrans	FMOD	0.681619	0.00258369
EC_Ext	PGC	-0.68151	0.00258939
PZ_Volume	PPAP2A	-0.681258	0.00260262
NAT.CR_ve	MYBPC1	0.68121	0.00260518
ProbMap_Low	HOMER2	0.75898	0.00262569
NAT.CR_ADC_Median	UBE2J1	-0.68082	0.00262579
CR_Volume	NEFH	-0.680785	0.00262766
NAT.CR_T2_Mean	TBPL1	0.680767	0.00262862
ProbMap_Low	RPL9	0.758869	0.00263173
ProbMap_Low	SFRP4	-0.758744	0.00263856
NAT.CR_Kep	HSD17B6	-0.680532	0.0026411
NAT.CR_ADC_Mean	GREM1	0.680509	0.00264234
NAT_PZ_T2_Mean	AZGP1	0.68011	0.00266367
NAT.PZ_Kep	ST6GAL1	0.67997	0.00267124
NAT.CR_T2_Median	ST6GAL1	-0.679946	0.00267253
NAT.CR_T2_StDev	RPL18	0.679823	0.00267916
NAT_PZ_T2_Mean	HOMER2	0.679647	0.00268864
NAT.CR_ADC_Mean	REPS2	-0.679616	0.00269035
NAT.PZ_Kep	CCDC144B	0.679558	0.00269349
NAT.CR_ADC_Mean	FMOD	-0.678947	0.00272674
NAT.PZ_Kep	HOMER2	0.67879	0.00273535
NAT.PZ_Ktrans	MBOAT2	0.678491	0.00275182
ProbMap_Low	CACNA1D	0.7566	0.0027577
ROI_Vol	KLK3	-0.756524	0.00276199
NAT.PZ_Kep	AFF3	0.678291	0.00276287
NAT.CR_Ktrans	ST6GAL1	0.678136	0.00277142
NAT.CR_ADC_Mean	UBE2J1	-0.6781	0.00277345
ROI_Location	ELK4	0.678015	0.00277814
NAT.CR_T2_Mean	RPL9	-0.677864	0.00278654
EC_Ext	TRGC2	-0.677819	0.00278904
ROI_Ktrans	TMSB15A	0.677634	0.0027994
EC_Ext	NCAPD3	-0.677044	0.00283254
EC_Ext	ANO7	-0.677	0.00283504
NAT.PZ_Ktrans	FGC2RA	-0.67685	0.00284349
Prostate_Vol	TMEM63A	-0.676425	0.00286766
NAT.CR_T2_Mean	UBE2Q2P6	-0.676411	0.00286844
NAT.CR_T2_Mean	UBE2Q2P6	-0.676411	0.00286844
EC_Ext	SLC2A12	-0.676284	0.00287574
NAT_PZ_T2_Median	AZGP1	0.676061	0.00288849
NAT.CR_T2_Mean	SPSB2_AS	0.676015	0.00289111
EC_Ext	MALT1	-0.675903	0.00289754
NAT.CR_ADC_Mean	LYZ	0.675817	0.00290252
NAT.PZ_ve	HIST1H2BD	0.675706	0.00290889
NAT.CR_T2_Median	SEC11C	-0.675195	0.00293849
NAT.CR_T2_Mean	TMC5	-0.674704	0.00296717
NAT_PZ_T2_Median	HOMER2	0.674617	0.0029723
NAT.CR_ADC_Mean	PGC	-0.674507	0.00297878
NAT.PZ_Ktrans	ELK4	0.674475	0.00298065
ROI_Vol	HOMER2	-0.7521	0.00302133
NAT.PZ_ADC_Median	TENM1	-0.673654	0.00302926
ROI_ADC_Integral	HOMER2	-0.672935	0.00307242
NAT_PZ_T2_Median	CDK19	0.672597	0.00309287
NAT.CR_ADC_Median	FMOD	-0.67244	0.00310238
NAT.CR_ADC_Median	GREM1	0.672276	0.00311239
NAT.CR_ADC_Stdev	GDF15	-0.671877	0.00313677
ROI_Kep	ZNF146	0.671702	0.0031475
ROI_Kep	ZNF146	0.671702	0.0031475
PZ_Volume	RNPS1	0.671261	0.00317473
ROI_Ktrans	BMPR1B	0.67113	0.00318289
ProbMap_Med	FOLH1	-0.749156	0.00320407
NAT.CR_T2_Median	CACNA1D	-0.670695	0.00320997
NAT.PZ_Ktrans	PPAP2A	0.670456	0.00322495
ROI_T2_Q5	SFRP2	-0.670394	0.00322885
NAT.CR_T2_Median	GCNT1	-0.67026	0.00323726
ROI_T2_Kurt	MCCC2	0.670187	0.00324187
ROI_Kep	RLN1	0.669909	0.00325943
NAT.CR_ADC_Stdev	UQCRQ	-0.669585	0.00327999
NAT.PZ_Ktrans	KLK2	0.669404	0.00329153
ROI_Location	TRGV3	0.669112	0.00331019
NAT.PZ_ADC_Mean	GLYATL1	0.669107	0.00331049
NAT.CR_T2_Mean	ST6GAL1	-0.668796	0.0033305
ROI_Ktrans	RBPMS	-0.668748	0.00333356
ROI_ADC_Integral	CRIP1	0.668325	0.00336093
Prostate_Vol	PPAP2A	-0.668318	0.00336142
ROI_T2_Skew	MCCC2	0.667932	0.0033865
NAT.CR_T2_Median	TMSB15A	-0.667522	0.00341339
ProbMap_Med	SLC4A4	0.745825	0.0034211
NAT.CR_ADC_Mean	TRGC2	-0.667004	0.00344755
ROI_T2_Kurt	AGR2	-0.666796	0.00346136
PZ_Volume	NPY	-0.666725	0.00346606
NAT_PZ_T2_Mean	CDK19	0.666363	0.00349022
NAT.CR_ve	RAB3B	0.666302	0.0034943
NAT.PZ_Kep	PEBP4	0.666131	0.00350579
NAT.PZ_ADC_Mean	ELOVL5	0.66596	0.00351725
NAT.CR_ADC_Median	ZNF146	-0.665756	0.00353102
NAT.CR_ADC_Median	ZNF146	-0.665756	0.00353102
NAT_PZ_T2_Mean	KIAA1324	0.665348	0.0035587
NAT.PZ_ADC_StDev	ST6GAL1	0.665309	0.00356136
NAT.CR_Kep	FAM3B	-0.665188	0.00356959
NAT_PZ_T2_Median	KIAA1324	0.664891	0.00358988
NAT.CR_T2_Median	TMC5	-0.664461	0.00361939
ROI_T2_Skew	CYB5A	0.664411	0.00362283
NAT_PZ_T2_Median	TMC5	0.664301	0.00363048
ProbMap_Low	PGC	0.742691	0.00363552
ProbMap_Low	RPL28	0.742518	0.00364769
ProbMap_Low	RPL28	0.742518	0.00364769
NAT_PZ_T2_Mean	TMC5	0.663699	0.00367224
NAT.CR_ADC_Median	SLC16A1	-0.663637	0.0036766
ProbMap_Med	UQCRQ	0.741903	0.00369105
ROI_Location	PI15	0.662909	0.00372765
EC_Ext	PDLIM5	-0.662892	0.00372888
EC_Ext	AZGP1	-0.662793	0.00373584
NAT.CR_ADC_Mean	ZNF146	-0.662503	0.00375645
NAT.CR_ADC_Mean	ZNF146	-0.662503	0.00375645
NAT.PZ_ADC_Median	ARF1	0.662391	0.00376436
NAT.PZ_ADC_Median	ARF1	0.662391	0.00376436
NAT.PZ_ADC_Median	ARF1	0.662391	0.00376436
PZ_Volume	RCN1	-0.662305	0.00377054
NAT_PZ_T2_Mean	ZNF615	0.662245	0.00377479
NAT.PZ_Ktrans	EFNA5	-0.662184	0.00377917
ProbMap_Med	MIPEP	-0.740584	0.00378545
ROI_Vol	MMP7	0.740542	0.00378849
ROI_ProbMap_Low	SNAP91	-0.740473	0.00379346
ROI_Vol	FN1	0.740275	0.00380782
CR_Volume	RPL9	-0.6615	0.00382822
NAT_PZ_T2_Median	RPS13P2	0.661465	0.00383075
NAT_PZ_T2_Median	RPS13P2	0.661465	0.00383075
ProbMap_High	AGR2	-0.739931	0.00383283
Prostate_Vol	GDI2	-0.661273	0.0038446
Prostate_Vol	GDI2	-0.661273	0.0038446
CR_Volume	NPY	-0.660283	0.00391684
NAT.CR_T2_Mean	GREM1	0.660144	0.00392702
ROI_ProbMap_Low	EFNA5	0.738435	0.00394321
ROI_Vol	KLK2	-0.738277	0.00395498
EC_Ext	RBPMS	0.659449	0.00397849
NAT.PZ_ve	HLA-C	-0.659382	0.00398348
NAT.CR_Ktrans	ELK4	0.659193	0.00399756
ROI_T2_Integral	TUSC3	-0.659055	0.00400793
EC_Ext	MSMB	-0.659024	0.0040102
NAT.PZ_ve	ADAMTS1	0.658568	0.00404449
PZ_Volume	CCDC144B	-0.658521	0.00404802
ROI_Vol	AZGP1	-0.736984	0.00405258
Prostate_Vol	OAZ1	-0.658327	0.00406273
NAT.CR_T2_Mean	NPY	-0.658231	0.00406996
NAT.CR_Ktrans	KLK3	0.657954	0.00409102
ROI_ADC_Integral	FN1	0.65783	0.00410048
ROI_T2_Q95	EIF3F_AS	0.65778	0.00410428
ROI_T2_StDev	MMP23B	-0.657599	0.00411812
NAT.CR_ve	EFEMP1	-0.657499	0.00412581
NAT.PZ_Ktrans	PMEPA1	0.657498	0.00412589
NAT.CR_T2_StDev	UPK3A	0.657149	0.00415269
NAT.CR_Ktrans	MME	0.657021	0.00416255
NAT.CR_Ktrans	REPS2	0.657018	0.00416277
CR_Volume	GDI2	-0.656848	0.00417592
CR_Volume	GDI2	-0.656848	0.00417592
NAT.CR_T2_StDev	COLCA1	0.656648	0.00419147
NAT.PZ_ADC_Median	EGR1	0.656619	0.00419371
EC_Ext	PLA2G2A	-0.656286	0.00421962
NAT_PZ_T2_Mean	KLK2	0.656265	0.00422127
NAT.CR_Ktrans	TMSB15A	0.656209	0.00422566
ROI_T2_Integral	DPP4	-0.656129	0.00423184
PZ_Volume	GREM1	0.655914	0.00424869
NAT.CR_ve	MCCC2	0.655598	0.00427362
NAT.CR_T2_Mean	FOLH1	0.655471	0.0042836
NAT.PZ_ADC_Mean	RPL35	0.655402	0.00428907
NAT_PZ_T2_Median	ZNF615	0.655284	0.00429839
ProbMap_Low	KIAA1324	0.73372	0.00430713
NAT.CR_ADC_Median	PGC	-0.654786	0.00433803
NAT.PZ_ve	IGJ	-0.654312	0.00437596
ROI_T2_Kurt	UBE2J1	0.654228	0.00438277
PZ_Volume	TMEFF2	-0.654225	0.00438298
NAT_PZ_T2_Mean	MYBPC1	0.654208	0.00438435
NAT.CR_ADC_Mean	SLC16A1	-0.65385	0.00441326
CR_Volume	UGDH	-0.653389	0.00445073
NAT.PZ_ADC_StDev	MT1L	0.653349	0.00445396
ROI_ADC_Mean	SLC38A11	0.653289	0.0044589
NAT.PZ_Kep	ACPP	0.653169	0.00446864
NAT.CR_T2_StDev	FMOD	-0.653145	0.00447065
NAT.CR_T2_Median	RPS5	-0.653017	0.00448112
NAT.CR_T2_Median	RPS5	-0.653017	0.00448112
NAT_PZ_T2_Mean	RPS13P2	0.652926	0.00448856
NAT_PZ_T2_Mean	RPS13P2	0.652926	0.00448856
ROI_Kep	TRPM8	0.652823	0.00449701
NAT.PZ_ADC_Mean	TENM1	-0.652775	0.00450098
ROI_ProbMap_Low	SFRP4	0.730719	0.00455188
ROI_Ktrans	MFAP4	-0.652036	0.00456212
NAT.CR_Ktrans	NEFH	0.651761	0.00458498
ROI_Vol	TRPM8	-0.730069	0.00460634
ROI_Ktrans	FLRT3	-0.651129	0.00463805
ProbMap_Med	FGC2RA	-0.729679	0.00463918
ROI_ve	ABCC4	0.650488	0.00469228
NAT.CR_ADC_Stdev	PDLIM5	-0.650473	0.00469355
NAT.CR_Kep	GDF15	-0.650387	0.00470086
ROI_ProbMap_Low	GUCY1A3	-0.728794	0.00471453
NAT_PZ_T2_Median	KLK2	0.649883	0.00474401
ROI_ADC_Integral	A2M	0.649293	0.00479478
ROI_ADC_Integral	TMSB15A	-0.649076	0.00481361
ROI_Kep	ANPEP	0.64885	0.00483325
Prostate_Vol	FN1	0.648582	0.00485669
Prostate_Vol	TUSC3	-0.648244	0.00488629
ProbMap_Med	NPY	0.726759	0.00489121
NAT.CR_ADC_Median	TRGC2	-0.648017	0.00490627
NAT.CR_ADC_Mean	TSPAN1	-0.647914	0.00491538
ROI_ProbMap_Med	PI15	0.726353	0.00492706
ProbMap_Low	ELOVL5	0.726273	0.00493411
NAT.CR_ADC_Stdev	MYBPC1	-0.647572	0.00494565
ROI_ADC_Integral	TUSC3	-0.64757	0.00494589
NAT.PZ_Ktrans	PER3	-0.647503	0.00495177
NAT.CR_Ktrans	A2M	-0.647363	0.00496425
ROI_T2_StDev	SPSB2_AS	-0.647322	0.00496789
ROI_T2_Kurt	CYB5A	0.647057	0.00499154
NAT.CR_ve	IGJ	-0.646737	0.00502024
NAT_PZ_T2_Median	MYBPC1	0.646731	0.00502079
ProbMap_Med	ANXA2R	-0.725204	0.00502956
NAT_PZ_T2_Mean	RBPMS	-0.646588	0.00503363
ProbMap_Low	RPL35	0.725122	0.005037
NAT.PZ_ve	AQP3	-0.646224	0.00506651
NAT.CR_T2_Median	PPAP2A	-0.64621	0.00506778
EC_Ext	AFF3	-0.646075	0.00508003
NAT.CR_ve	ELK4	0.644993	0.00517889
NAT_PZ_T2_Median	RPL18	0.644858	0.00519135
NAT.CR_ADC_Median	TSPAN1	-0.644564	0.00521857
NAT.PZ_ADC_StDev	GREM1	-0.64455	0.00521987
NAT_PZ_T2_Median	RBPMS	-0.64452	0.00522266
ROI_T2_Median	SFRP4	-0.644433	0.0052307
ROI_Ktrans	KRT15	-0.644234	0.00524918
ROI_T2_Skew	TDRD1	-0.644156	0.00525646
ROI_Ktrans	TRPM8	0.644101	0.00526159
ROI_Vol	A2M	0.722423	0.00528465
NAT.CR_T2_Median	RPL9	-0.643219	0.00534438
ProbMap_Low	FMOD	0.721411	0.00537984
NAT.CR_T2_StDev	SLC4A4	0.642751	0.00538881
ROI_ADC_Integral	FGC2RA	0.642654	0.00539803
ROI_T2_Integral	HOMER2	-0.642621	0.00540118
NAT_PZ_T2_Median	NPY	0.642304	0.00543146
NAT.PZ_Ktrans	MYBPC1	0.642237	0.00543787
NAT.CR_ADC_Mean	CACNA1D	-0.641953	0.00546508
NAT.PZ_ADC_Median	GCNT1	0.641778	0.00548203
NAT.PZ_ve	COLCA1	-0.641688	0.00549071
NAT_PZ_T2_Mean	NPY	0.641657	0.0054937
NAT.CR_T2_Median	EFEMP1	0.641368	0.00552162
ROI_ve	KRT15	-0.641347	0.00552364
ROI_T2_Q95	MMP23B	-0.64122	0.00553604
NAT.PZ_ADC_Median	MMP23B	-0.641079	0.00554976
ROI_Vol	TMSB15A	-0.71926	0.00558666
ROI_Ktrans	RAB3B	0.640567	0.0055998
NAT.CR_ADC_Mean	ANXA1	0.640312	0.00562489
NAT.PZ_Ktrans	ZNF350	0.640127	0.00564305
NAT_PZ_T2_Median	SLC4A4	0.639996	0.00565606
NAT_PZ_T2_Median	UBE2Q2P6	0.639988	0.00565687
NAT_PZ_T2_Median	UBE2Q2P6	0.639988	0.00565687
NAT.CR_ve	MT1H,MT1F	0.639764	0.00567904
NAT.CR_ADC_Median	ANXA1	0.639754	0.00568002
NAT.CR_Ktrans	CACNA1D	0.639449	0.00571036
NAT.PZ_ADC_StDev	FMOD	0.638774	0.00577799
ROI_T2_Skew	SPON2	0.638723	0.00578307
PZ_Volume	PEBP4	-0.638546	0.00580093
ProbMap_Med	GLYATL1	0.716956	0.00581491
CR_Volume	AGR2	0.637853	0.00587121
ROI_T2_Skew	UBE2J1	0.637804	0.00587619
CR_Volume	GLYATL1	-0.63744	0.00591346
NAT.CR_Ktrans	ZNF615	0.6374	0.00591754
NAT.CR_T2_Mean	MMP23B	0.63718	0.0059401
ROI_T2_Skew	AGR2	-0.637158	0.00594236
ROI_Ktrans	TUSC3	0.63715	0.00594328
NAT.CR_ADC_Stdev	SLC16A1	-0.637122	0.00594608
NAT.CR_ve	GCNT1	0.63691	0.00596796
ROI_T2_Median	SLC22A3	0.636731	0.00598644
NAT.CR_T2_StDev	FOLH1	-0.63663	0.00599695
ROI_T2_Integral	MFAP4	0.636552	0.00600503
ROI_Location	CYB5A	0.636543	0.00600595
NAT.PZ_ve	POTEM	0.636285	0.00603281
EC_Ext	SEC11C	-0.636171	0.00604464
NAT.CR_ADC_Mean	KRT15	0.636023	0.0060601
NAT_PZ_T2_Mean	RPL18	0.636006	0.00606197
NAT.CR_T2_Median	ADAMTS1	0.635938	0.00606906
ProbMap_Med	RPL9	0.714388	0.00607765
NAT_PZ_T2_Median	RPL14P1	0.635776	0.00608605
ROI_T2_Mean	SFRP2	-0.635588	0.00610579
NAT.PZ_ve	SNAI2	-0.635304	0.00613565
NAT.PZ_T2_StDev	EIF3F	0.63521	0.00614563
ROI_T2_Kurt	HNRNPM	-0.635181	0.00614872
ProbMap_High	ANKH	0.713621	0.00615784
NAT.CR_Ktrans	C7	-0.63506	0.00616149
Prostate_Vol	PI15	-0.635034	0.00616432
ROI_ADC_Median	ANO7	0.634996	0.00616832
NAT.CR_ADC_Median	CACNA1D	-0.634966	0.00617146
NAT.PZ_ADC_Median	COLCA1	0.634946	0.00617356
ROI_Vol	IGKV-family	0.713048	0.00621835
ROI_ve	ZNF615	0.634128	0.00626086
NAT.CR_ADC_Median	KRT15	0.634127	0.00626106
ProbMap_Med	SLC12A2	0.712564	0.00626974
EC_Ext	FMOD	-0.63395	0.00628009
NAT.PZ_ADC_Median	SPSB2_AS	-0.633943	0.00628085
ProbMap_Med	PLA2G7	0.712163	0.00631258
NAT.CR_T2_StDev	C7	0.633458	0.00633317
EC_Ext	TSPAN1	-0.633353	0.00634453
CR_Volume	EFEMP1	0.633329	0.00634713
PZ_Volume	AFF3	-0.633314	0.00634876
ROI_Vol	ANXA1	0.711522	0.0063815
NAT.CR_ve	MFAP4	-0.63299	0.00638398
ROI_Ktrans	MYBPC1	0.632838	0.00640059
ROI_ve	SLC38A11	0.632534	0.00643387
NAT.CR_Ktrans	TMEFF2	0.632296	0.0064601
Prostate_Vol	CSGALNACT1	-0.632274	0.00646252
NAT.PZ_Ktrans	DPP4	0.632168	0.00647413
NAT.CR_Ktrans	RCN1	0.632164	0.00647456
ROI_T2_Median	SFRP2	-0.631721	0.00652362
NAT_PZ_T2_Mean	RPL14P1	0.631646	0.0065319
NAT_PZ_T2_Median	RPL10A	0.631468	0.00655174
NAT.PZ_ADC_Median	FOLH1	-0.631378	0.00656173
ProbMap_High	ANXA2R	-0.709638	0.00658752
NAT.CR_Ktrans	NUDT11	0.630796	0.00662685
NAT_PZ_T2_Mean	UBE2Q2P6	0.63031	0.00668167
NAT_PZ_T2_Mean	UBE2Q2P6	0.63031	0.00668167
NAT_PZ_T2_Mean	SLC4A4	0.630237	0.00668992
NAT_PZ_T2_Median	RPL9	0.630167	0.00669782
Prostate_Vol	EFEMP1	0.629906	0.00672749
NAT.CR_T2_Mean	RPS5	-0.629787	0.00674098
NAT.CR_T2_Mean	RPS5	-0.629787	0.00674098
ROI_Location	ACADL	0.629605	0.00676177
NAT.CR_T2_StDev	MME	-0.629296	0.00679714
ROI_ADC_Mean	PRPF8	0.629051	0.00682522
NAT_PZ_T2_Mean	RPL10A	0.628851	0.00684834
ROI_T2_Kurt	RLN1	0.628733	0.00686192
NAT.PZ_ve	CPLX3	0.62868	0.0068681
NAT.CR_T2_StDev	UBE2Q2P6	0.628182	0.00692583
NAT.CR_T2_StDev	UBE2Q2P6	0.628182	0.00692583
ROI_ProbMap_High	SNAP91	-0.70638	0.00695577
ROI_ADC_Median	AGR2	0.627702	0.00698191
ProbMap_Low	ARF1	0.706147	0.0069827
ProbMap_Low	ARF1	0.706147	0.0069827
ProbMap_Low	ARF1	0.706147	0.0069827
ROI_T2_StDev	RPL14P1	0.62765	0.00698799
NAT.CR_T2_Mean	AQP3	-0.62754	0.00700084
ROI_Ktrans	ABCC4	0.627347	0.00702361
ROI_ADC_Median	SNAP91	0.626995	0.00706514
ROI_T2_Integral	FN1	0.626813	0.00708666
NAT.PZ_Ktrans	NUDT11	0.626553	0.0071176
ROI_Vol	CHRNA2	-0.70484	0.00713523
EC_Ext	BNIP3	-0.626212	0.00715821
ROI_Ktrans	HSP90B1	0.625881	0.00719784
ROI_T2_StDev	EIF3F_AS	0.625678	0.00722226
NAT.CR_T2_Mean	CFAP69	0.625506	0.00724304
CR_Volume	SPSB2_AS	0.625407	0.00725499
ROI_Vol	MYBPC1	-0.70368	0.00727275
CR_Volume	TBPL1	0.625121	0.00728963
ROI_T2_Integral	SLC16A1	-0.624979	0.00730683
ROI_ADC_Mean	AGR2	0.624934	0.00731231
NAT.CR_T2_StDev	SNAP91	-0.624484	0.00736718
ProbMap_Low	CDR1	-0.702832	0.00737454
NAT.CR_T2_StDev	RPL30	0.624157	0.00740727
NAT.CR_T2_StDev	RPL30	0.624157	0.00740727
ROI_ProbMap_Med	SLC38A11	-0.702524	0.00741167
ROI_T2_StDev	TRGC2	0.624118	0.00741206
ROI_Ktrans	MT1H,MT1F	0.623829	0.00744766
ROI_T2_StDev	TSPAN1	0.623743	0.00745831
NAT_PZ_T2_Median	OAZ1	0.623393	0.00750152
NAT_PZ_T2_Mean	ATP6V0B	0.623299	0.00751328
NAT.PZ_T2_StDev	RNPS1	0.62325	0.00751932
CR_Volume	CSGALNACT1	-0.623211	0.00752416
NAT.PZ_Kep	NUDT11	0.623165	0.00752989
NAT.CR_T2_Mean	ARF1	-0.622468	0.0076171
NAT.CR_T2_Mean	ARF1	-0.622468	0.0076171
NAT.CR_T2_Mean	ARF1	-0.622468	0.0076171
NAT_PZ_T2_Mean	RPL9	0.622323	0.00763537
ROI_ADC_Median	HLA-C	-0.622126	0.00766017
NAT.CR_T2_Median	PEBP4	-0.622091	0.00766456
Prostate_Vol	PLA2G7	-0.621522	0.00773672
EC_Ext	MBOAT2	-0.621061	0.00779545
ProbMap_Low	NUDT11	0.699217	0.00782061
ProbMap_Low	EIF3F	0.69916	0.00782782
ROI_Vol	NUDT11	-0.698945	0.00785495
NAT_PZ_T2_Median	ATP6V0B	0.620583	0.00785687
ROI_ADC_Median	SLC22A3	0.62047	0.00787144
NAT.CR_T2_Median	RNPS1	0.620452	0.00787378
ROI_T2_Q5	PSMB2	0.620446	0.00787454
ROI_T2_Q5	PSMB2	0.620446	0.00787454
ProbMap_Low	CDK19	0.698775	0.00787654
NAT.PZ_ADC_Median	EGR2	0.620422	0.00787764
ROI_T2_Kurt	PI15	0.620302	0.00789312
ROI_ve	TDRD1	0.62011	0.00791803
NAT.PZ_ve	SLC30A4	0.61972	0.00796861
NAT.PZ_Kep	TPM3P9	0.619632	0.00798009
EC_Ext	ATP6V0B	-0.619497	0.00799778
NAT.CR_ADC_Stdev	SLC4A4	-0.61945	0.00800393
NAT.PZ_Ktrans	SEC11C	0.619139	0.00804466
ProbMap_Low	NEFH	0.697288	0.00806697
NAT.CR_T2_Mean	GREB1	0.618918	0.00807371
ROI_ProbMap_High	ANKH	0.697211	0.0080769
ROI_ADC_Q5	FLRT3	-0.618749	0.00809591
PZ_Volume	FGC2RA	0.618648	0.00810923
NAT.PZ_ADC_StDev	FGC2RA	-0.618497	0.00812925
NAT.CR_ADC_Stdev	FLRT3	0.618351	0.0081485
NAT.PZ_Kep	KIAA1324	0.618349	0.00814885
ROI_ADC_Median	PRPF8	0.618092	0.0081829
NAT.CR_ve	ABCC4	0.618084	0.00818409
Prostate_Vol	ARF1	-0.618053	0.00818811
Prostate_Vol	ARF1	-0.618053	0.00818811
Prostate_Vol	ARF1	-0.618053	0.00818811
NAT.CR_Ktrans	EFNA5	-0.617988	0.00819676
NAT.CR_T2_StDev	NCAPD3	-0.617809	0.00822069
NAT.CR_Ktrans	SSR4	0.617803	0.00822145
NAT.CR_Kep	RNPS1	-0.617766	0.00822649
ROI_T2_StDev	ABCC4	0.617352	0.00828193
NAT.PZ_Kep	EFNA5	-0.617333	0.00828439
ROI_T2_StDev	ARF1	0.617216	0.00830023
ROI_T2_StDev	ARF1	0.617216	0.00830023
ROI_T2_StDev	ARF1	0.617216	0.00830023
NAT.CR_T2_Median	ACSM3	-0.617161	0.00830759
NAT.CR_ADC_Median	CPE	-0.61703	0.00832526
NAT.PZ_ve	SLC14A1	-0.616796	0.0083569
ROI_Ktrans	PMEPA1	0.616576	0.00838664
NAT.PZ_Ktrans	GREM1	-0.616067	0.00845601
ROI_Kep	IFT57	0.615453	0.00854017
NAT.PZ_ve	FOLH1	0.615419	0.00854488
Prostate_Vol	GLYATL1	-0.615399	0.00854756
NAT.PZ_ADC_Median	CYR61	0.615233	0.00857044
CR_Volume	FAM3B	0.614989	0.00860423
NAT.CR_ve	CSGALNACT1	0.614942	0.00861072
ProbMap_Low	UQCRQ	0.692878	0.00865234
ROI_T2_Integral	BNIP3	-0.614092	0.00872917
ROI_Kep	chr6-:32746853-32746875	-0.61401	0.00874063
NAT.PZ_ve	MSMB	0.613864	0.0087612
ROI_T2_Skew	IFT57	0.613814	0.00876824
ROI_ADC_Integral	MFAP4	0.613593	0.00879934
CR_Volume	NCAPD3	0.613557	0.00880439
NAT_PZ_T2_Mean	OAZ1	0.613412	0.0088249
Prostate_Vol	UBE2Q2P6	-0.613212	0.00885309
Prostate_Vol	UBE2Q2P6	-0.613212	0.00885309
NAT.CR_Ktrans	BNIP3	0.612983	0.00888563
ROI_T2_Integral	RCN1	-0.612842	0.00890568
NAT.PZ_Ktrans	HLA-C	-0.612645	0.00893373
NAT.PZ_ADC_Mean	EGR1	0.612604	0.0089396
ROI_ADC_Integral	RCN1	-0.612511	0.00895285
NAT.CR_ADC_Median	GOLM1	-0.612458	0.00896043
NAT.CR_T2_StDev	RPL28	0.612397	0.00896919
NAT.CR_T2_StDev	RPL28	0.612397	0.00896919
NAT.PZ_Kep	PER3	-0.612	0.00902613
EC_Ext	SLC30A4	-0.611967	0.00903094
NAT.CR_T2_Median	UQCRQ	-0.611699	0.00906962
EC_Ext	GDF15	-0.611354	0.00911947
NAT.PZ_Ktrans	CDR1	-0.611291	0.00912871
NAT.PZ_ADC_StDev	FN1	-0.611209	0.00914052
ROI_ProbMap_Low	A2M	0.689072	0.00918297
NAT.PZ_Kep	C7	-0.610664	0.00922003
CR_Volume	KRT14	-0.610224	0.00928461
ProbMap_Low	UBE2Q2P6	0.688331	0.00928916
ProbMap_Low	UBE2Q2P6	0.688331	0.00928916
NAT.PZ_ADC_StDev	SFRP4	-0.609844	0.00934071
ROI_Location	EIF3F_AS	-0.609569	0.00938142
NAT.CR_ve	BNIP3	0.609437	0.009401
ROI_ADC_Skew	TRGV3	0.609348	0.00941436
EC_Ext	chr6-:27138311-27138611	-0.609311	0.00941985
NAT.CR_T2_StDev	EGR1	0.609237	0.00943081
ProbMap_Med	OR51E2	0.687277	0.00944175
NAT.CR_T2_Median	ACPP	-0.609126	0.00944742
NAT.CR_ADC_Mean	ST6GAL1	-0.609095	0.00945203
NAT.CR_ADC_Mean	PLA2G7	-0.609019	0.00946338
EC_Ext	BMPR1B	-0.608972	0.00947041
NAT.CR_T2_Mean	CACNA1D	-0.608639	0.0095203
NAT.PZ_ve	MCCC2	0.6086	0.00952615
ProbMap_High	PWAR6	-0.686579	0.00954385
PZ_Volume	CHRNA2	-0.608371	0.00956054
NAT.PZ_Kep	MME	0.608273	0.00957539
NAT.PZ_ve	PMEPA1	0.608062	0.00960725
NAT_PZ_T2_Median	EIF3F_AS	0.608025	0.00961278
EC_Ext	HOMER2	-0.60778	0.00964992
ROI_T2_Skew	HSD17B6	0.607659	0.00966825
ROI_ADC_Integral	SLC16A1	-0.607561	0.00968326
Prostate_Vol	GREM1	0.607505	0.00969174
ROI_Location	IFT57	0.6075	0.00969253
ProbMap_Med	LCP1	0.685516	0.00970097
EC_Ext	ACPP	-0.607279	0.00972623
NAT_PZ_T2_Mean	EIF3F_AS	0.607123	0.00975005
ROI_Kep	BMPR1B	0.607095	0.00975439
ROI_ProbMap_Low	PWAR6	-0.684783	0.00981037
NAT.CR_T2_Mean	NTN4	-0.606673	0.00981917
NAT.PZ_ADC_Median	RPL10A	0.606498	0.00984611
NAT.PZ_Ktrans	NPY	0.606382	0.00986392
NAT.CR_Ktrans	PLA2G7	0.606251	0.00988427
NAT.CR_T2_Mean	FN1	0.60599	0.00992462
EC_Ext	GREB1	-0.605986	0.0099253
NAT_PZ_T2_Mean	PER3	-0.605934	0.00993342
NAT.PZ_ADC_Mean	ANXA1	-0.605738	0.00996389
ROI_T2_Skew	PTGDS	-0.605617	0.00998268
ROI_ADC_Mean	ANO7	0.60549	0.0100024
NAT_PZ_T2_Median	RPL28	0.605338	0.0100263
NAT_PZ_T2_Median	RPL28	0.605338	0.0100263
NAT.PZ_Kep	CSGALNACT1	0.605293	0.0100333
ROI_Ktrans	KLK3	0.605172	0.0100522
ROI_Ktrans	TRGC2	0.605107	0.0100625
NAT.CR_Ktrans	SLC22A3	0.604886	0.0100972
NAT.CR_T2_StDev	HLA-C	0.604711	0.0101248
ProbMap_Low	TSPAN8	0.682656	0.0101333
NAT.CR_ADC_Mean	CPE	-0.604436	0.0101682
ROI_ProbMap_High	AGR2	-0.682395	0.0101734
ROI_ADC_Integral	ELOVL5	-0.604185	0.010208
ROI_T2_Integral	UBE2J1	-0.604036	0.0102317
ROI_T2_StDev	TMC5	0.603951	0.0102452
Prostate_Vol	FAM3B	0.60384	0.0102627
NAT.PZ_ADC_Median	AQP3	0.603747	0.0102776
ProbMap_Med	ELOVL5	0.681581	0.0102996
ROI_T2_StDev	ATP6V0B	0.603239	0.010359
NAT_PZ_T2_Mean	FGC2RA	-0.603194	0.0103662
ProbMap_Med	SPOCK1	0.681107	0.0103735
NAT_PZ_T2_Median	FGC2RA	-0.602947	0.010406
ROI_T2_Skew	RLN1	0.602342	0.0105038
NAT.PZ_Ktrans	A2M	-0.602215	0.0105244
ROI_ADC_Kurt	TRGV3	0.602189	0.0105286
NAT.PZ_T2_StDev	C19orf33	-0.601963	0.0105656
NAT.CR_ADC_Mean	GOLM1	-0.601925	0.0105716
NAT.CR_T2_StDev	CDK19	0.601596	0.0106255
NAT.CR_ADC_Mean	ARF1	-0.601489	0.0106431
NAT.CR_ADC_Mean	ARF1	-0.601489	0.0106431
NAT.CR_ADC_Mean	ARF1	-0.601489	0.0106431
ROI_Ktrans	TSPAN1	0.601488	0.0106432
NAT.CR_ADC_Median	AFF3	-0.601424	0.0106537
NAT.CR_ve	ARF1	0.60142	0.0106543
NAT.CR_ve	ARF1	0.60142	0.0106543
NAT.CR_ve	ARF1	0.60142	0.0106543
PZ_Volume	SEC11C	-0.601328	0.0106694
NAT.CR_ve	ZNF146	0.601265	0.0106799
NAT.CR_ve	ZNF146	0.601265	0.0106799
CR_Volume	F3	-0.601263	0.0106802
ROI_Vol	ELOVL5	-0.678998	0.0107075
NAT.PZ_ADC_Median	EIF3F_AS	0.600899	0.0107402
ProbMap_Med	AGR2	-0.678656	0.0107624
NAT.PZ_ve	AZGP1	0.600507	0.0108051
NAT.PZ_Kep	A2M	-0.600466	0.0108119
NAT.PZ_Ktrans	SLC22A3	0.6004	0.0108229
Prostate_Vol	PEBP4	-0.600345	0.010832
NAT.CR_ve	IGKV-family	-0.600284	0.0108422
ROI_T2_Kurt	APOD	-0.600007	0.0108884
ROI_ADC_Integral	KLK3	-0.599981	0.0108927
ROI_Ktrans	KLK2	0.599676	0.0109438
CR_Volume	GREB1	0.599376	0.0109942
NAT.PZ_Ktrans	KIAA1324	0.59935	0.0109985
NAT_PZ_T2_Mean	PGC	0.599318	0.011004
ROI_T2_Kurt	TSPAN8	-0.599215	0.0110214
ROI_Ktrans	SNAI2	-0.59896	0.0110645
NAT.CR_T2_StDev	RNPS1	0.598882	0.0110777
CR_Volume	CFAP69	0.598759	0.0110984
NAT.PZ_Ktrans	TUSC3	0.5987	0.0111085
NAT_PZ_T2_Mean	TUSC3	0.59867	0.0111137
ROI_T2_Skew	ELK4	0.598575	0.0111297
NAT.CR_T2_Median	REPS2	-0.598559	0.0111324
ROI_Kep	LYZ	-0.598328	0.0111718
NAT_PZ_T2_Median	TUSC3	0.598308	0.0111751
ROI_ProbMap_Low	FMOD	-0.676016	0.0111934
NAT.CR_ADC_Median	ST6GAL1	-0.598066	0.0112164
ROI_T2_Kurt	ARG2	0.598033	0.0112221
NAT.PZ_ADC_Median	CCDC144B	-0.597945	0.0112371
ROI_ADC_Kurt	HNRNPA1	-0.597891	0.0112465
CR_Volume	PI15	-0.597795	0.011263
NAT_PZ_T2_Mean	RPL28	0.597447	0.0113229
NAT_PZ_T2_Mean	RPL28	0.597447	0.0113229
ROI_ADC_Integral	ANXA1	0.59739	0.0113327
NAT.CR_T2_Mean	RPL35	-0.597273	0.0113529
NAT.CR_Kep	MCCC2	-0.597224	0.0113613
NAT.PZ_ADC_Mean	COLCA1	0.597101	0.0113825
EC_Ext	CFAP69	-0.596967	0.0114057
ROI_T2_Skew	LCP1	0.596925	0.011413
Prostate_Vol	AGR2	0.596837	0.0114283
ROI_Vol	RAB3B	-0.674583	0.0114328
NAT.CR_T2_StDev	ANO7	-0.596789	0.0114366
ROI_Vol	BMPR1B	-0.674529	0.011442
NAT_PZ_T2_Median	PER3	-0.59657	0.0114748
NAT.CR_ADC_Mean	STEAP4	-0.596376	0.0115086
NAT.CR_ADC_Mean	UQCRQ	-0.596145	0.0115489
NAT.CR_ve	RLN1	0.595764	0.0116158
NAT.CR_ADC_Median	PLA2G7	-0.595491	0.0116638
NAT.CR_Ktrans	EFEMP1	-0.59543	0.0116747
Prostate_Vol	F3	-0.595156	0.0117231
NAT.CR_Ktrans	PMEPA1	0.595062	0.0117398
CR_Volume	SPOCK1	-0.594812	0.0117841
ProbMap_Low	RCN1	0.672398	0.0118052
NAT.CR_T2_StDev	OAZ1	0.594616	0.011819
NAT.PZ_ADC_Mean	ARF1	0.594603	0.0118215
NAT.PZ_ADC_Mean	ARF1	0.594603	0.0118215
NAT.PZ_ADC_Mean	ARF1	0.594603	0.0118215
PZ_Volume	SSR4	-0.594528	0.0118348
NAT.CR_T2_Median	STEAP4	-0.594234	0.0118874
NAT.PZ_ve	ANPEP	0.594195	0.0118944
ProbMap_Low	TMSB15A	0.671598	0.011944
ROI_Ktrans	CYB5A	0.5939	0.0119472
NAT.CR_Ktrans	PSCA	0.593676	0.0119877
ProbMap_Med	CACNA1D	0.671137	0.0120243
ROI_Vol	LYZ	0.670817	0.0120805
NAT.PZ_ve	CYB5A	0.592799	0.0121466
ROI_ADC_Mean	KRT15	-0.592788	0.0121485
ROI_ADC_Integral	UQCRQ	-0.592688	0.0121669
ROI_T2_Integral	PSCA	-0.592615	0.0121802
NAT.CR_ADC_Stdev	TRGC2	-0.592579	0.0121868
ROI_Vol	UQCRQ	-0.669975	0.0122289
ProbMap_Med	TUSC3	0.669974	0.0122291
NAT.CR_T2_Median	CHRNA2	-0.592345	0.0122295
PZ_Volume	HOMER2	-0.592273	0.0122428
ROI_ADC_Integral	KIAA1324	-0.592255	0.012246
NAT.CR_ADC_Median	ARF1	-0.592173	0.0122611
NAT.CR_ADC_Median	ARF1	-0.592173	0.0122611
NAT.CR_ADC_Median	ARF1	-0.592173	0.0122611
ProbMap_Low	OAZ1	0.669726	0.0122732
NAT.CR_T2_Median	UBE2J1	-0.591708	0.0123466
CR_Volume	ADAMTS1	0.591708	0.0123466
EC_Ext	NTN4	0.591675	0.0123527
NAT.PZ_ADC_Mean	FOLH1	-0.591648	0.0123578
NAT.CR_T2_Median	FOLH1	0.591384	0.0124065
NAT.CR_Ktrans	UBE2J1	0.59135	0.0124128
CR_Volume	AQP3	-0.591083	0.0124625
NAT.CR_ADC_Median	ELK4	-0.591055	0.0124677
NAT.CR_T2_Median	SERPINA3	-0.591013	0.0124755
NAT.PZ_Kep	LRRN1	-0.590926	0.0124916
ProbMap_Low	GLYATL1	0.668479	0.0124962
ROI_Ktrans	chr6-:32746853-32746875	-0.590819	0.0125115
NAT.PZ_Ktrans	KLK3	0.590769	0.012521
ProbMap_Med	F3	0.668284	0.0125314
ProbMap_Med	MMP23B	-0.668022	0.0125787
NAT_PZ_T2_Mean	SSR4	0.590444	0.0125817
ROI_T2_Q95	RPL10A	0.590046	0.0126565
ROI_T2_Skew	ARG2	0.58985	0.0126935
NAT.CR_ADC_Mean	MMP23B	0.589544	0.0127512
ProbMap_Low	EFNA5	-0.666853	0.0127916
CR_Volume	LCP1	-0.589161	0.0128239
ROI_ADC_Median	KRT15	-0.589106	0.0128343
NAT.PZ_ADC_Mean	ANXA2R	-0.58888	0.0128774
NAT.PZ_Ktrans	chr6-:27138311-27138611	0.588806	0.0128916
NAT.CR_ADC_Stdev	GOLM1	-0.588768	0.0128989
NAT.PZ_Ktrans	POTEM	0.588615	0.0129281
ROI_T2_Integral	NUDT11	-0.588424	0.0129646
NAT.CR_ADC_Median	UQCRQ	-0.588305	0.0129876
Prostate_Vol	HOMER2	-0.588215	0.0130049
NAT.PZ_ADC_Median	ANXA1	-0.58814	0.0130193
NAT_PZ_T2_Median	SSR4	0.587947	0.0130565
NAT.CR_ADC_Stdev	CRIP1	0.587818	0.0130814
NAT_PZ_T2_Mean	MBOAT2	0.587797	0.0130854
ROI_T2_Skew	TRPM8	0.587667	0.0131106
NAT_PZ_T2_Median	PGC	0.58762	0.0131197
ROI_T2_Kurt	ACADL	0.587601	0.0131233
NAT_PZ_T2_Median	SERPINA3	0.587518	0.0131394
NAT.CR_Ktrans	NIPAL3	0.587447	0.0131533
NAT.CR_T2_Mean	C19orf33	-0.587366	0.013169
CR_Volume	SLC4A4	-0.587295	0.0131827
NAT.PZ_ADC_StDev	CHRNA2	0.587184	0.0132043
ROI_T2_Integral	UQCRQ	-0.587172	0.0132066
ROI_Vol	RBPMS	0.664306	0.013265
ROI_T2_Q95	C4orf3	-0.586789	0.0132813
NAT.CR_T2_Mean	HOMER2	-0.586628	0.0133129
NAT_PZ_T2_Mean	SERPINA3	0.586626	0.0133134
CR_Volume	ARF1	-0.586612	0.013316
CR_Volume	ARF1	-0.586612	0.013316
CR_Volume	ARF1	-0.586612	0.013316
NAT.CR_T2_Median	LCP1	-0.586601	0.0133182
ROI_ProbMap_Med	PWAR6	-0.663751	0.0133698
ROI_Ktrans	ACPP	0.58623	0.013391
NAT.PZ_ADC_Mean	chr6-:32746853-32746875	-0.586208	0.0133953
NAT.PZ_Kep	PPAP2A	0.585644	0.0135068
ProbMap_Low	HPGD	-0.66302	0.013509
NAT_PZ_T2_Median	MBOAT2	0.585605	0.0135145
ROI_ve	EIF3F_AS	0.585485	0.0135382
NAT_PZ_T2_Mean	CDR1	-0.585348	0.0135655
ROI_ADC_Integral	NEFH	-0.585128	0.0136094
NAT.CR_ADC_Stdev	CHRNA2	-0.584999	0.0136351
NAT.CR_ADC_Median	NIPAL3	-0.584836	0.0136677
NAT.CR_ADC_Mean	AFF3	-0.58476	0.0136829
ROI_ADC_Median	PWAR6	0.584749	0.0136851
NAT.CR_Ktrans	SLC16A1	0.584666	0.0137017
NAT_PZ_T2_Median	HPGD	-0.584578	0.0137193
Prostate_Vol	ST6GAL1	-0.584561	0.0137227
ROI_ADC_Integral	BNIP3	-0.584218	0.0137916
Prostate_Vol	FOLH1	0.584124	0.0138106
CR_Volume	MMP23B	0.583968	0.0138422
ROI_Ktrans	SEC11C	0.583926	0.0138507
ROI_ve	CANX	0.583721	0.0138921
ROI_ProbMap_Low	SLC22A3	-0.660901	0.0139184
NAT.CR_T2_Median	TBPL1	0.583491	0.0139387
NAT.CR_ADC_Median	TPM3P9	-0.583459	0.0139453
ROI_T2_Skew	APOD	-0.583356	0.0139662
ROI_T2_Kurt	NIPAL3	0.583327	0.0139721
ROI_T2_Kurt	PPAP2A	0.583252	0.0139874
ROI_ADC_Median	TENM1	0.583243	0.0139892
ProbMap_Low	TMEM45B	0.660008	0.0140936
NAT.CR_ADC_Stdev	FAM3B	-0.582573	0.0141263
NAT.PZ_Ktrans	SPOCK1	0.58246	0.0141494
ProbMap_High	GUCY1A3	-0.659338	0.014226
NAT.CR_Ktrans	TPM3P9	0.582011	0.014242
ROI_T2_Mean	SFRP4	-0.582002	0.0142439
ProbMap_Med	CYR61	0.658828	0.0143276
ProbMap_Med	ANKH	0.658648	0.0143637
NAT.PZ_ve	UPK3A	-0.581408	0.0143671
ROI_T2_Q95	GCNT1	0.581257	0.0143985
NAT.CR_ADC_Mean	SERPINA3	-0.581178	0.0144149
NAT.PZ_ve	ZNF350	0.581131	0.0144247
Prostate_Vol	CACNA1D	-0.581098	0.0144317
CR_Volume	PPAP2A	-0.581057	0.0144402
ROI_Location	MT1L	0.580938	0.0144651
NAT.PZ_Kep	BMPR1B	0.580538	0.0145489
NAT.PZ_ADC_Mean	GCNT1	0.580347	0.0145892
ROI_T2_Skew	TSPAN1	0.5803	0.014599
NAT_PZ_T2_Median	UBE2J1	0.580155	0.0146297
NAT.CR_ADC_Stdev	SFRP2	0.579704	0.0147251
NAT_PZ_T2_Mean	HPGD	-0.579486	0.0147714
ROI_ADC_Integral	GREM1	0.579457	0.0147774
PZ_Volume	REPS2	-0.5793	0.014811
ROI_Vol	GCNT1	-0.656241	0.0148512
NAT.PZ_ADC_Median	TRIB1	0.579092	0.0148553
NAT_PZ_T2_Mean	UBE2J1	0.579089	0.0148559
ROI_T2_Mean	EIF3F_AS	0.579068	0.0148603
NAT.CR_T2_Mean	RNPS1	0.579029	0.0148687
NAT.PZ_ADC_Mean	EGR2	0.578959	0.0148838
ROI_Kep	TMEFF2	0.578743	0.0149299
ROI_ADC_Median	EFNA5	-0.578742	0.0149302
NAT_PZ_T2_Median	CDR1	-0.578652	0.0149494
NAT.CR_ve	SSR4	0.578627	0.0149549
ProbMap_Med	AQP3	0.655622	0.0149786
NAT.CR_ADC_Mean	NEFH	-0.57841	0.0150014
NAT.PZ_Ktrans	NIPAL3	0.578401	0.0150035
ROI_ADC_Mean	SCD	0.57816	0.0150554
ROI_T2_Kurt	PTGDS	-0.578074	0.0150739
ROI_Vol	BNIP3	-0.655034	0.0151003
ROI_T2_StDev	KLK3	0.577942	0.0151025
ProbMap_Med	UBE2J1	0.654872	0.015134
ROI_T2_Median	ZNF615	0.577547	0.0151881
ROI_ADC_Q5	AGR2	0.577214	0.0152607
ProbMap_Med	SPSB2_AS	-0.65426	0.0152617
Prostate_Vol	ADAMTS1	0.577046	0.0152975
NAT.CR_T2_StDev	RPL9	0.576946	0.0153192
Prostate_Vol	RNPS1	0.576943	0.01532
NAT.PZ_Ktrans	ST6GAL1	0.57671	0.0153711
ROI_ADC_Median	SCD	0.576705	0.0153722
ROI_ve	ORM2	0.576508	0.0154154
ROI_ADC_Mean	HLA-C	-0.57649	0.0154193
NAT.CR_T2_StDev	CPLX3	-0.576427	0.0154331
NAT.PZ_ADC_Mean	MMP23B	-0.576363	0.0154472
ROI_Location	MME	0.576196	0.0154842
ROI_Ktrans	FN1	-0.576063	0.0155135
CR_Volume	PLA2G7	-0.576004	0.0155266
ROI_T2_Q95	SFRP2	-0.575984	0.015531
NAT.CR_ADC_Median	SERPINA3	-0.57595	0.0155385
Prostate_Vol	ELOVL5	-0.575807	0.0155702
NAT.CR_T2_Median	SSR4	-0.575701	0.0155937
NAT.CR_ADC_Stdev	PMEPA1	-0.575662	0.0156024
ROI_T2_Kurt	MBOAT2	0.575618	0.015612
NAT.CR_Kep	IGKV-family	0.575598	0.0156166
ROI_T2_Kurt	TRPM8	0.575578	0.015621
EC_Ext	SLC22A3	-0.575422	0.0156557
NAT.CR_ADC_Stdev	HLA-C	0.575262	0.0156913
ROI_T2_Mean	SLC22A3	0.57488	0.0157767
ROI_Kep	PPAP2A	0.574862	0.0157807
NAT.CR_ADC_Mean	TPM3P9	-0.574632	0.0158322
EC_Ext	LRRN1	0.574337	0.0158988
NAT.PZ_ADC_Median	FOS	0.57433	0.0159003
NAT.PZ_Kep	CDR1	-0.574133	0.0159447
ROI_ve	MT1H,MT1F	0.5741	0.0159522
NAT.CR_ve	SLC12A2	0.57403	0.015968
PZ_Volume	PSCA	-0.573995	0.0159759
Prostate_Vol	SPSB2_AS	0.57396	0.0159838
ROI_ve	GCNT1	0.573869	0.0160044
ROI_ADC_Median	C7	-0.573805	0.0160188
ROI_ADC_Skew	HNRNPA1	-0.573575	0.0160712
ROI_T2_Skew	SLC4A4	0.573573	0.0160716
NAT_PZ_T2_Mean	PLA2G7	0.573386	0.016114
NAT.CR_T2_Mean	SPOCK1	-0.573274	0.0161397
ROI_ProbMap_Low	PER3	0.650124	0.0161462
ROI_T2_Integral	TMSB15A	-0.573229	0.0161499
ROI_Vol	MBOAT2	-0.650085	0.0161546
NAT.PZ_ADC_Median	TMC5	0.573199	0.0161567
NAT.CR_ADC_Median	STEAP4	-0.573126	0.0161734
Prostate_Vol	LCP1	-0.572817	0.0162442
ROI_T2_Skew	MALT1	0.572789	0.0162505
ROI_ve	STEAP4	0.572697	0.0162716
NAT.PZ_Ktrans	TMEFF2	0.572655	0.0162812
ROI_Vol	ABCC4	-0.649365	0.0163125
NAT.PZ_ADC_Median	chr6-:32746853-32746875	-0.572427	0.0163336
ROI_T2_Q95	ABCC4	0.572333	0.0163554
ROI_ADC_Integral	TRPM8	-0.572086	0.0164122
ProbMap_Med	EGR2	0.648897	0.0164158
NAT.CR_T2_StDev	RPL35	0.571866	0.0164632
NAT.CR_T2_Median	SFRP2	0.571796	0.0164795
ROI_Kep	IGKV-family	-0.57179	0.0164809
NAT.CR_ADC_Median	MMP23B	0.571704	0.0165007
ROI_ADC_Integral	BMPR1B	-0.571639	0.0165158
ROI_Vol	HSD17B6	-0.648277	0.0165532
NAT_PZ_T2_Median	PLA2G7	0.571397	0.0165721
NAT.CR_ADC_Median	NEFH	-0.571329	0.0165879
ROI_T2_Mean	EFNA5	-0.571244	0.0166078
ROI_Location	HNRNPM	-0.571221	0.0166132
ROI_ADC_Integral	UBE2J1	-0.57109	0.0166436
NAT.PZ_ADC_StDev	ADAMTS1	-0.571052	0.0166526
NAT.PZ_ve	HPGD	0.5708	0.0167116
ProbMap_High	RLN1	0.647541	0.0167176
ROI_ADC_Median	TPM3P9	0.570677	0.0167404
ROI_T2_Median	EFNA5	-0.570522	0.0167768
NAT.CR_T2_Mean	GLYATL1	-0.57045	0.0167937
NAT.CR_T2_Mean	GCNT1	-0.570332	0.0168216
ROI_Ktrans	CDR1	-0.570276	0.0168347
ROI_Ktrans	OR51E2	0.570258	0.0168389
ROI_T2_Integral	IGJ	0.570156	0.0168629
ROI_T2_Mean	ZNF615	0.570122	0.0168711
PZ_Volume	BNIP3	-0.570105	0.0168749
ROI_T2_Median	PGC	0.570024	0.0168942
NAT.CR_ADC_Stdev	GCNT1	-0.570019	0.0168953
ROI_T2_Q95	ATP6V0B	0.569927	0.0169172
NAT_PZ_T2_Median	RPL30	0.569861	0.0169327
NAT_PZ_T2_Median	RPL30	0.569861	0.0169327
ROI_T2_Q95	ELOVL5	0.569833	0.0169393
NAT.CR_ADC_Mean	NIPAL3	-0.569536	0.0170099
NAT.CR_ve	HSD17B6	0.569053	0.0171249
EC_Ext	ZNF615	-0.568853	0.0171728
ROI_ADC_Q5	FAM3B	0.568819	0.0171809
ROI_ADC_Kurt	ANPEP	0.568386	0.0172848
ROI_Kep	HSD17B6	0.568249	0.0173178
EC_Ext	TMSB15A	-0.568178	0.017335
NAT.PZ_Kep	SLC22A3	0.568133	0.0173456
ROI_T2_Integral	A2M	0.56806	0.0173634
ROI_ProbMap_Low	PI15	0.64459	0.0173891
NAT.CR_ADC_Stdev	UBE2J1	-0.567936	0.0173934
NAT.CR_Ktrans	ELOVL5	0.567933	0.017394
ROI_ADC_Integral	PPAP2A	-0.567761	0.0174356
ROI_T2_Mean	C4orf3	-0.567741	0.0174406
NAT_PZ_T2_Mean	HSP90B1	0.567688	0.0174533
ROI_Ktrans	HIST1H2BD	0.567659	0.0174604
NAT.PZ_ADC_Mean	SPSB2_AS	-0.567644	0.0174639
NAT.CR_ADC_Stdev	HMGCS2	-0.567602	0.0174742
ROI_ProbMap_Low	AGR2	-0.644078	0.0175074
CR_Volume	ELOVL5	-0.567344	0.017537
NAT.CR_T2_Mean	COLCA1	-0.567299	0.0175479
ROI_ve	ATP6V0B	0.567193	0.0175737
ROI_ProbMap_Med	PGC	-0.643787	0.017575
NAT.PZ_Ktrans	CPE	0.566983	0.0176249
CR_Volume	COLCA1	-0.566917	0.0176412
NAT.CR_T2_Mean	ACSM3	-0.566896	0.0176463
NAT.PZ_ADC_Mean	CYR61	0.566696	0.0176953
ROI_Ktrans	C7	-0.566667	0.0177023
ProbMap_Med	RPL35	0.643161	0.0177211
ROI_ADC_Median	CPE	0.566495	0.0177446
NAT_PZ_T2_Median	EIF3F	0.566217	0.0178128
NAT_PZ_T2_Mean	FN1	-0.566212	0.0178142
NAT.CR_ADC_Mean	ELK4	-0.566194	0.0178186
ROI_T2_Q95	KLK3	0.56613	0.0178343
NAT.PZ_T2_StDev	MCCC2	0.566126	0.0178354
ROI_T2_StDev	GDF15	0.565749	0.0179284
PZ_Volume	ST6GAL1	-0.56563	0.0179579
ROI_ADC_Q95	SLC38A11	0.565544	0.0179791
NAT.PZ_Kep	NPY	0.565436	0.018006
NAT.CR_ADC_Stdev	HSP90B1	-0.56542	0.0180101
ProbMap_High	PPAP2A	0.641826	0.0180358
ROI_ADC_Integral	NPY	-0.565161	0.0180746
ROI_T2_Integral	NEFH	-0.56516	0.0180749
Prostate_Vol	ACPP	-0.56483	0.0181572
EC_Ext	REPS2	-0.564812	0.0181617
ROI_Vol	ZNF146	-0.641258	0.0181709
ROI_Vol	ZNF146	-0.641258	0.0181709
NAT.CR_T2_Median	ZNF615	-0.564761	0.0181744
ROI_ADC_Integral	chr6-:32746853-32746875	0.564726	0.0181832
ROI_T2_Q5	C4orf3	-0.564685	0.0181934
ROI_T2_StDev	TRGV3	-0.564609	0.0182125
NAT.CR_ADC_Stdev	TUSC3	-0.564594	0.0182161
NAT.PZ_ve	UGDH	-0.564587	0.018218
NAT.CR_ve	SERPINA3	0.564385	0.0182687
NAT.CR_T2_Median	MBOAT2	-0.564085	0.0183441
ProbMap_Low	SPAG7	-0.64049	0.0183548
ROI_ADC_Mean	TENM1	0.563985	0.0183694
Prostate_Vol	REPS2	-0.563975	0.018372
NAT.CR_Kep	ERG	0.563885	0.0183948
ROI_ADC_Mean	GREB1	0.563797	0.0184168
NAT_PZ_T2_Mean	A2M	-0.563741	0.018431
Prostate_Vol	SEC11C	-0.563705	0.0184402
NAT.CR_ve	KRT14	0.563598	0.0184673
NAT.PZ_ADC_StDev	SFRP2	-0.563497	0.0184928
ROI_ve	HLA-C	-0.563385	0.0185213
NAT_PZ_T2_Mean	RPL30	0.56338	0.0185225
NAT_PZ_T2_Mean	RPL30	0.56338	0.0185225
ROI_T2_Integral	AZGP1	-0.563291	0.0185452
ROI_ADC_Integral	MMP23B	0.563267	0.0185513
NAT.CR_ve	ATP6V0B	0.562998	0.0186198
EC_Ext	HMGCS2	-0.562941	0.0186344
NAT.PZ_ADC_Median	TMEM45B	0.562643	0.0187105
EC_Ext	FN1	0.562546	0.0187353
PZ_Volume	NEFH	-0.56249	0.0187498
NAT_PZ_T2_Median	FN1	-0.562136	0.0188407
NAT.CR_T2_Mean	TUSC3	-0.562118	0.0188452
ROI_ADC_Q95	TENM1	0.562103	0.0188493
NAT.CR_ADC_Median	EFEMP1	0.561772	0.0189345
NAT.PZ_ADC_Mean	EIF3F_AS	0.561659	0.0189639
ROI_T2_Q5	H3F3A	0.561636	0.0189698
ROI_T2_StDev	RPS5	0.561314	0.0190532
ROI_T2_StDev	RPS5	0.561314	0.0190532
NAT.PZ_Ktrans	PSCA	0.561292	0.019059
ROI_ProbMap_Low	ZNF615	-0.637446	0.0190975
NAT.CR_ADC_Stdev	NPY	-0.561128	0.0191016
PZ_Volume	MT1L	-0.561091	0.0191111
CR_Volume	NTN4	-0.560881	0.019166
ROI_T2_Q95	TRGV3	-0.560778	0.0191927
ROI_Location	BMPR1B	0.560771	0.0191946
NAT.PZ_ADC_Mean	RPL10A	0.560506	0.019264
ROI_T2_Q95	PGC	0.560358	0.0193026
NAT.PZ_Ktrans	CSGALNACT1	0.560228	0.0193369
NAT.CR_ADC_Stdev	CPE	-0.559971	0.0194044
ROI_T2_Skew	SNAI2	-0.559735	0.0194668
PZ_Volume	BMPR1B	-0.559731	0.0194678
EC_Ext	CPLX3	-0.559626	0.0194955
NAT.PZ_ve	F3	-0.559602	0.0195018
NAT.CR_T2_Mean	EFEMP1	0.559502	0.0195282
ROI_Kep	TUSC3	0.559405	0.0195539
NAT_PZ_T2_Mean	BMPR1B	0.559392	0.0195576
NAT.CR_T2_StDev	EFNA5	0.559384	0.0195595
NAT.PZ_ADC_StDev	RAB3B	0.559278	0.0195876
NAT_PZ_T2_Mean	MT1H,MT1F	0.559269	0.01959
ROI_ProbMap_Low	STEAP4	-0.635205	0.0196583
NAT_PZ_T2_Median	HSP90B1	0.558917	0.0196836
NAT.CR_Ktrans	HSP90B1	0.558645	0.0197562
CR_Volume	RPS5	-0.558583	0.0197728
CR_Volume	RPS5	-0.558583	0.0197728
ROI_T2_Mean	PGC	0.558519	0.0197898
ROI_ve	ZNF350	0.558515	0.019791
NAT.PZ_ADC_Mean	TSPAN1	0.558381	0.0198269
ROI_T2_Mean	MMP23B	-0.558309	0.0198461
NAT_PZ_T2_Median	A2M	-0.558059	0.0199131
ROI_Kep	SLC2A12	0.557994	0.0199308
NAT.CR_ADC_Stdev	MFAP4	0.557843	0.0199715
NAT.PZ_Ktrans	ZNF615	0.557836	0.0199733
EC_Ext	UPK3A	0.557763	0.019993
NAT.CR_T2_Mean	STEAP4	-0.55767	0.0200181
ROI_Kep	SLC16A1	0.557438	0.0200807
NAT.PZ_ADC_Median	TSPAN8	0.557363	0.0201009
NAT.CR_ADC_Median	IGJ	0.557357	0.0201026
NAT.CR_T2_Median	RAB3B	-0.557354	0.0201034
ROI_Ktrans	SSR4	0.557301	0.0201179
NAT.CR_ADC_Stdev	PEBP4	-0.557271	0.0201261
ProbMap_Med	RPL30	0.633296	0.0201456
ProbMap_Med	RPL30	0.633296	0.0201456
ROI_T2_StDev	PGC	0.556822	0.0202478
NAT_PZ_T2_Median	BMPR1B	0.556744	0.0202692
ROI_ADC_Q5	C19orf33	-0.556594	0.0203101
ROI_Vol	TUSC3	-0.632613	0.0203223
EC_Ext	TUSC3	-0.556536	0.0203259
ROI_ve	FLRT3	-0.55649	0.0203384
NAT.CR_ADC_Mean	EFEMP1	0.55636	0.0203739
ROI_T2_Integral	chr6-:32746853-32746875	0.556321	0.0203848
NAT.PZ_T2_StDev	ADAMTS1	0.556248	0.0204048
Prostate_Vol	MMP23B	0.556062	0.0204557
ROI_ADC_Median	UPK3A	-0.555995	0.0204741
ProbMap_Low	MYBPC1	0.631892	0.0205098
ROI_Location	SLC16A1	0.555701	0.0205549
NAT.PZ_ADC_Median	ANXA2R	-0.555567	0.020592
ROI_Location	MBOAT2	0.555408	0.0206359
ProbMap_Low	SEC11C	0.6313	0.0206649
NAT.CR_Kep	ST6GAL1	0.555248	0.02068
ROI_T2_Q95	CSGALNACT1	0.555025	0.0207418
NAT_PZ_T2_Mean	BNIP3	0.554886	0.0207806
NAT.CR_T2_Median	BMPR1B	-0.554807	0.0208024
NAT.PZ_ADC_Median	TSPAN1	0.554716	0.0208278
NAT_PZ_T2_Mean	EIF3F	0.554466	0.0208974
ROI_ve	PMEPA1	0.554446	0.0209029
ROI_ve	MYBPC1	0.554441	0.0209045
ROI_T2_Integral	BMPR1B	-0.554366	0.0209253
NAT.CR_ADC_Stdev	APOD	0.554326	0.0209366
ROI_ve	RBPMS	-0.554208	0.0209695
ROI_ProbMap_High	NAMPT	0.630091	0.0209841
ROI_T2_Q95	EFNA5	-0.554015	0.0210236
CR_Volume	TUSC3	-0.553657	0.0211241
ROI_Location	LYZ	-0.553606	0.0211386
NAT.PZ_ADC_Mean	TRPM8	0.553604	0.0211392
NAT_PZ_T2_Median	RPL35	0.553515	0.0211641
ROI_T2_Q95	SPSB2_AS	-0.553488	0.0211718
ROI_T2_Median	H3F3A	0.553341	0.0212134
NAT.PZ_Ktrans	HIST1H2BD	0.55331	0.0212222
NAT.PZ_ve	RPL35	-0.553296	0.0212261
ProbMap_Low	TRGV3	-0.629067	0.0212572
ProbMap_High	TENM1	-0.628912	0.0212988
ROI_T2_StDev	UQCRQ	0.552881	0.0213434
ROI_ADC_Kurt	RLN1	0.55263	0.0214147
ROI_ADC_Integral	GCNT1	-0.552529	0.0214436
Prostate_Vol	TMSB15A	-0.552452	0.0214654
NAT_PZ_T2_Median	BNIP3	0.552397	0.021481
NAT.PZ_Kep	ZNF615	0.55238	0.021486
Prostate_Vol	RPL9	-0.552334	0.0214991
ROI_ADC_Integral	KLK2	-0.55228	0.0215146
NAT.PZ_ADC_Mean	MCCC2	0.552215	0.0215331
ROI_ProbMap_Low	SLC38A11	-0.627992	0.021547
ProbMap_Med	GREM1	-0.627929	0.021564
NAT.PZ_Ktrans	CPLX3	0.551968	0.0216038
NAT.CR_T2_StDev	FOS	0.551844	0.0216394
ROI_ADC_Integral	MT1H,MT1F	-0.551674	0.0216881
NAT.CR_T2_Median	KRT14	-0.551611	0.0217062
ROI_ADC_Q5	SLC14A1	-0.551526	0.0217307
NAT.CR_ADC_Median	POTEM	-0.551482	0.0217433
NAT.CR_ve	CDR1	-0.551223	0.0218178
NAT_PZ_T2_Median	MCCC2	0.551191	0.021827
ROI_ADC_Integral	NUDT11	-0.55119	0.0218276
NAT.PZ_T2_StDev	ACSM3	-0.551067	0.0218631
ProbMap_Low	A2M	-0.62674	0.0218881
NAT.CR_ADC_Mean	IGJ	0.550969	0.0218915
NAT.CR_ADC_Median	PSCA	-0.550889	0.0219146
NAT_PZ_T2_Median	F3	0.550855	0.0219244
CR_Volume	SLC14A1	-0.550794	0.021942
PZ_Volume	MT1H,MT1F	-0.550643	0.0219858
ROI_T2_StDev	RPL10A	0.550155	0.0221279
ROI_Vol	GLYATL1	-0.625853	0.0221322
NAT_PZ_T2_Median	MT1H,MT1F	0.54998	0.022179
NAT_PZ_T2_Mean	MCCC2	0.549954	0.0221866
NAT.CR_T2_StDev	MFAP4	0.549804	0.0222306
ROI_T2_Kurt	PEBP4	0.549793	0.0222338
CR_Volume	RPL35	-0.54969	0.022264
EC_Ext	FAM3B	-0.54968	0.0222668
NAT.CR_ADC_Median	ZNF350	-0.549541	0.0223076
NAT.CR_ve	A2M	-0.549397	0.02235
NAT.PZ_Ktrans	HSP90B1	0.549356	0.0223619
NAT_PZ_T2_Mean	CHRNA2	0.549299	0.0223789
ROI_ADC_Integral	MBOAT2	-0.549243	0.0223954
ROI_T2_Skew	IGKV-family	-0.549197	0.0224089
NAT.PZ_Kep	MBOAT2	0.549157	0.0224207
CR_Volume	TENM1	0.549144	0.0224245
ROI_ADC_Integral	PEBP4	-0.549007	0.0224649
NAT.CR_ADC_Mean	PSCA	-0.548953	0.0224807
ROI_ADC_Median	LRRN1	-0.548928	0.0224882
ProbMap_Low	FGC2RA	-0.624562	0.0224908
ROI_ProbMap_Low	EIF3F_AS	-0.624446	0.0225232
NAT_PZ_T2_Mean	F3	0.548575	0.0225928
ProbMap_Med	ST6GAL1	0.624021	0.0226425
NAT.CR_Kep	SLC12A2	0.548211	0.022701
ROI_Ktrans	TPD52	0.548169	0.0227132
NAT.CR_ADC_Stdev	ACPP	-0.548168	0.0227136
NAT.PZ_Kep	NEFH	0.548159	0.0227163
ROI_ADC_Skew	C4orf3	0.547949	0.0227789
ROI_ADC_Integral	CHRNA2	-0.547915	0.0227891
NAT.CR_ADC_Stdev	REPS2	-0.547864	0.0228042
ROI_Ktrans	ZNF350	0.547853	0.0228076
NAT.CR_T2_Mean	NCAPD3	0.547637	0.0228721
NAT.CR_T2_Median	AQP3	-0.54749	0.0229164
CR_Volume	FN1	0.547369	0.0229527
NAT.CR_T2_Median	A2M	0.547306	0.0229715
ProbMap_Low	FN1	-0.622786	0.0229916
ROI_Vol	TRGC2	-0.622692	0.0230181
ROI_Ktrans	NTN4	-0.547001	0.0230633
NAT.CR_ADC_Stdev	MT1H,MT1F	-0.54677	0.0231331
ROI_T2_Kurt	MT1L	0.546456	0.0232281
NAT.PZ_Kep	PSCA	0.546392	0.0232474
ROI_Location	MALT1	0.546231	0.0232963
PZ_Volume	MFAP4	0.546174	0.0233136
NAT_PZ_T2_Mean	RPL35	0.546153	0.0233198
EC_Ext	DPT	0.545983	0.0233717
ROI_Ktrans	PDLIM5	0.545897	0.0233978
ProbMap_High	SPOCK1	0.621276	0.0234236
ProbMap_Low	MT1H,MT1F	0.620939	0.0235207
NAT.CR_T2_StDev	AQP3	0.545462	0.0235307
PZ_Volume	PCP4	0.545442	0.0235368
ROI_ADC_Q5	PRPF8	0.545129	0.0236329
ROI_T2_Skew	ANXA1	-0.545075	0.0236494
ROI_T2_Integral	PPAP2A	-0.545001	0.0236723
NAT.CR_T2_StDev	RPL14P1	0.544876	0.0237107
ROI_T2_Integral	MYBPC1	-0.54487	0.0237123
NAT.CR_ADC_Stdev	CCDC144B	0.544796	0.0237353
ROI_ADC_Q5	KRT15	-0.544737	0.0237534
NAT.PZ_ADC_Mean	AQP3	0.544598	0.0237964
ProbMap_High	PGC	-0.61971	0.023878
ROI_Vol	PER3	0.619475	0.0239468
ProbMap_Med	FN1	-0.619198	0.0240279
NAT.CR_ve	MMP23B	-0.543643	0.0240927
NAT.CR_ADC_Stdev	C19orf33	0.543406	0.0241666
NAT.CR_ADC_Mean	ATP6V0B	-0.543229	0.0242218
ROI_Ktrans	MBOAT2	0.543213	0.024227
NAT.CR_ADC_Stdev	POTEM	-0.542963	0.0243052
ROI_T2_Kurt	IFT57	0.542952	0.0243088
ROI_T2_StDev	RBPMS	-0.542905	0.0243236
NAT_PZ_T2_Median	CHRNA2	0.542683	0.0243933
Prostate_Vol	KRT14	-0.542664	0.0243994
PZ_Volume	C19orf33	-0.542504	0.0244497
ROI_ADC_Kurt	CYB5A	0.542409	0.0244797
NAT.PZ_ADC_StDev	NEFH	0.542328	0.0245053
ROI_Location	SPOCK1	0.542313	0.02451
NAT.PZ_ADC_Mean	FOS	0.542225	0.0245376
ROI_ve	TPD52	0.542176	0.0245534
ROI_T2_Skew	REPS2	0.542105	0.0245758
ROI_Vol	FGC2RA	0.617234	0.0246098
ROI_ADC_Median	PGC	0.541979	0.0246158
ROI_ProbMap_Low	HLA-C	0.617202	0.0246195
ROI_T2_Skew	HMGCS2	0.541872	0.0246495
ROI_Vol	SFRP4	0.61702	0.0246737
ROI_T2_Integral	LYZ	0.541786	0.0246769
NAT.PZ_ADC_StDev	HOMER2	0.541784	0.0246776
NAT.CR_T2_Median	RPL35	-0.541746	0.0246895
ROI_T2_Median	MT1H,MT1F	0.541481	0.0247739
NAT.CR_ADC_Mean	ZNF350	-0.541238	0.0248514
PZ_Volume	CDR1	0.541213	0.0248592
ROI_T2_Kurt	SPON2	0.541119	0.0248895
ROI_ADC_Median	GREB1	0.54108	0.0249018
ROI_ProbMap_High	TARDBP	-0.616165	0.0249308
NAT.CR_T2_StDev	EGR2	0.54095	0.0249434
NAT.CR_ADC_Mean	RCN1	-0.540912	0.0249556
NAT.PZ_Ktrans	UPK3A	-0.54068	0.02503
NAT.PZ_ADC_StDev	KIAA1324	0.540652	0.025039
NAT.PZ_ADC_StDev	AFF3	0.540345	0.0251379
ROI_ADC_Integral	ACPP	-0.539944	0.0252671
NAT.PZ_ADC_StDev	ERG	0.539923	0.0252739
ROI_T2_Skew	PPAP2A	0.539836	0.0253021
ROI_ProbMap_Low	C7	0.614731	0.0253662
NAT.CR_T2_Mean	ELOVL5	-0.539151	0.0255249
ROI_Vol	APOD	0.613969	0.0255999
ROI_T2_Integral	KLK3	-0.538865	0.0256182
NAT.PZ_Ktrans	CCDC144B	0.538599	0.0257051
NAT.CR_T2_Mean	LCP1	-0.538497	0.0257386
NAT.CR_ve	POTEM	0.538319	0.0257972
NAT.CR_T2_Median	RPL18	-0.538295	0.0258048
CR_Volume	TMC5	-0.53827	0.0258134
NAT.CR_ve	HSP90B1	0.538042	0.0258881
NAT.PZ_ADC_Median	CRIP1	-0.537642	0.0260205
ROI_T2_Mean	H3F3A	0.537557	0.0260485
NAT.PZ_Kep	ELK4	0.537546	0.0260521
ROI_T2_Kurt	ANPEP	0.537499	0.0260679
ROI_T2_Kurt	IGKV-family	-0.537436	0.0260884
NAT.CR_T2_Median	SLC4A4	-0.53736	0.026114
ROI_Ktrans	REPS2	0.537345	0.0261187
ROI_Location	POTEM	0.537329	0.0261243
ROI_T2_Integral	ACPP	-0.537285	0.0261386
NAT.CR_ve	PMEPA1	0.536989	0.0262372
NAT.CR_ADC_Median	MSMB	-0.536919	0.0262603
NAT.PZ_Kep	CACNA1D	0.536738	0.0263207
NAT.PZ_ve	RPL9	-0.536723	0.0263257
NAT.CR_ADC_Median	ATP6V0B	-0.536527	0.0263912
NAT.PZ_T2_StDev	FMOD	-0.536348	0.0264514
NAT.PZ_ADC_Median	ZNF385B	0.536274	0.026476
EC_Ext	HSD17B6	-0.536042	0.026554
ROI_ADC_Mean	SNAP91	0.535897	0.0266028
ROI_Kep	PDLIM5	0.535815	0.0266302
PZ_Volume	FMOD	-0.535656	0.026684
NAT.PZ_Kep	MSMB	0.535595	0.0267044
ROI_T2_Integral	MT1H,MT1F	-0.535488	0.0267408
ROI_T2_Q95	PER3	-0.535319	0.0267978
ROI_Vol	ATP6V0B	-0.61013	0.0268015
ROI_Ktrans	CHRNA2	0.535101	0.0268717
NAT.PZ_Kep	MYBPC1	0.534984	0.0269115
ROI_T2_Skew	RBPMS	-0.534949	0.0269232
NAT.PZ_ADC_Median	TMSB15A	0.534872	0.0269496
ROI_T2_Median	CHRNA2	0.534635	0.0270301
PZ_Volume	CACNA1D	-0.534472	0.0270859
NAT.CR_T2_Median	SLC16A1	-0.534463	0.0270888
ROI_T2_StDev	TMSB15A	0.534349	0.0271276
NAT.PZ_ADC_Median	LCP1	0.534276	0.0271525
NAT.CR_T2_Median	CDR1	0.534249	0.0271619
ROI_T2_Skew	NAMPT	0.53409	0.0272162
ROI_T2_Integral	GREM1	0.534059	0.0272271
NAT.PZ_ADC_Mean	HSD17B6	0.533815	0.0273106
ROI_ProbMap_Med	GUCY1A3	-0.608506	0.0273218
NAT.PZ_ADC_Mean	TRIB1	0.533697	0.0273512
NAT.PZ_Kep	SPOCK1	0.533499	0.0274194
NAT.PZ_Kep	KLK2	0.533431	0.0274428
ROI_ve	CSGALNACT1	0.533354	0.0274692
NAT.PZ_Ktrans	ORM2	0.533351	0.0274704
NAT_PZ_T2_Mean	MFAP4	-0.533139	0.0275437
Prostate_Vol	TBPL1	0.53306	0.0275709
ProbMap_Med	TMEM63A	0.607675	0.0275913
ROI_ADC_Median	ORM2	0.532978	0.0275993
NAT.PZ_T2_StDev	OR51E2	0.532866	0.027638
ROI_ADC_Kurt	IFT57	0.532783	0.027667
NAT.PZ_Kep	TUSC3	0.532753	0.0276772
PZ_Volume	MYBPC1	-0.532741	0.0276814
ROI_T2_Q95	KLK2	0.532692	0.0276984
ROI_ve	KLK2	0.532652	0.0277126
NAT.CR_ADC_Median	RCN1	-0.532596	0.0277319
ROI_ADC_Integral	GLYATL1	-0.532535	0.027753
ROI_Location	IGJ	-0.532453	0.0277816
ROI_T2_Integral	RAB3B	-0.532405	0.0277981
ProbMap_High	MT1L	0.607025	0.0278032
NAT.PZ_ADC_Median	TRPM8	0.532239	0.0278563
EC_Ext	ALOX15B	-0.532143	0.0278895
NAT.CR_T2_StDev	PMEPA1	-0.532098	0.0279054
ProbMap_Med	UPK3A	0.606659	0.0279229
ROI_ve	SSR4	0.532024	0.0279312
ROI_Ktrans	TMEFF2	0.532006	0.0279375
ROI_Vol	TSPAN1	-0.60643	0.0279982
ROI_Ktrans	GDF15	0.531685	0.02805
NAT.CR_ADC_Median	SLC2A12	-0.531546	0.0280988
Prostate_Vol	ACSM3	-0.531512	0.0281106
NAT.CR_ADC_Mean	POTEM	-0.53118	0.0282275
ROI_T2_Skew	HNRNPM	-0.531097	0.0282567
Prostate_Vol	C19orf33	-0.530579	0.0284399
ROI_ADC_Mean	SLC14A1	-0.530424	0.0284947
NAT.PZ_Ktrans	CRIP1	-0.530412	0.028499
ProbMap_Low	KLK3	0.604832	0.0285271
ProbMap_Med	TMC5	0.60475	0.0285543
ROI_ADC_Mean	CPE	0.53018	0.0285816
NAT.CR_T2_Mean	RPL28	-0.530114	0.0286048
NAT.CR_T2_Mean	RPL28	-0.530114	0.0286048
ROI_ve	TMC5	0.529631	0.0287772
NAT.PZ_ADC_Mean	LRRN1	0.529555	0.0288043
ROI_ve	ACSM3	0.529523	0.0288158
EC_Ext	CANX	-0.529343	0.0288802
ROI_ADC_Q95	H3F3A	0.52933	0.0288851
Prostate_Vol	ANKH	-0.529223	0.0289235
ROI_ADC_Integral	RBPMS	0.529123	0.0289595
NAT.CR_T2_Median	FAM3B	0.529041	0.0289889
NAT.CR_ADC_Mean	PWAR6	-0.529019	0.0289968
PZ_Volume	UGDH	-0.529012	0.0289992
NAT.PZ_ADC_StDev	CSGALNACT1	0.528979	0.029011
NAT.CR_Ktrans	HPGD	-0.528881	0.0290465
NAT.CR_ADC_Stdev	OGN	0.528776	0.0290841
NAT.PZ_T2_StDev	SPON2	0.528767	0.0290876
NAT.PZ_ADC_StDev	MT1H,MT1F	0.528662	0.0291253
ROI_Location	NIPAL3	0.528548	0.0291664
NAT.CR_T2_Mean	AGR2	0.528492	0.0291867
ProbMap_High	TMEFF2	0.602724	0.029236
NAT.CR_ADC_Stdev	HOMER2	-0.528354	0.0292368
PZ_Volume	ACSM3	-0.528346	0.0292397
NAT.PZ_Kep	SEC11C	0.528159	0.0293075
ROI_ADC_Mean	PWAR6	0.527723	0.029466
EC_Ext	NUDT11	-0.527707	0.0294716
NAT_PZ_T2_Mean	CACNA1D	0.527628	0.0295006
Prostate_Vol	MT1L	-0.527581	0.0295178
ROI_ADC_Mean	UPK3A	-0.527418	0.029577
NAT.CR_T2_Median	RPL28	-0.527401	0.0295831
NAT.CR_T2_Median	RPL28	-0.527401	0.0295831
ROI_T2_StDev	PER3	-0.527375	0.0295927
ROI_T2_Skew	IGJ	-0.527332	0.0296085
Prostate_Vol	GREB1	0.527321	0.0296125
PZ_Volume	PER3	0.527256	0.0296364
ProbMap_Med	COLCA1	0.601545	0.0296379
NAT.PZ_Kep	PLA2G7	0.527179	0.0296643
ProbMap_Low	ADAMTS1	-0.601449	0.0296708
ROI_T2_Q95	TRGC2	0.526766	0.0298159
NAT_PZ_T2_Median	UGDH	0.526568	0.0298889
ROI_T2_Integral	MBOAT2	-0.526504	0.0299124
Prostate_Vol	UBE2J1	-0.526445	0.0299342
ROI_Vol	KIAA1324	-0.600678	0.0299359
ROI_T2_Kurt	HSD17B6	0.526414	0.0299456
NAT.CR_Kep	GREM1	-0.52629	0.0299911
ROI_Kep	IGJ	-0.526246	0.0300076
ProbMap_Low	SERPINA3	0.600373	0.0300413
NAT.PZ_ADC_StDev	PEBP4	0.525901	0.0301352
ProbMap_Med	CSGALNACT1	0.59992	0.0301985
ROI_Location	ARG2	0.525589	0.0302511
NAT_PZ_T2_Median	CACNA1D	0.525486	0.0302894
EC_Ext	COLCA1	0.525382	0.0303281
NAT_PZ_T2_Mean	UGDH	0.525307	0.0303557
NAT.CR_ADC_Stdev	PCAT4	-0.525218	0.0303891
NAT.CR_T2_Mean	RPL18	-0.525008	0.0304672
ROI_T2_Mean	CSGALNACT1	0.524965	0.0304834
ROI_Location	PEBP4	0.524857	0.030524
NAT.PZ_ADC_StDev	MME	0.524726	0.030573
NAT.PZ_ADC_Median	HPGD	-0.524684	0.0305888
ROI_ve	MMP23B	-0.52465	0.0306016
ProbMap_High	PCP4	-0.598672	0.0306344
ROI_Vol	HSP90B1	-0.59865	0.0306422
ProbMap_Med	SERPINA3	0.59861	0.0306561
NAT.CR_T2_Median	SFRP4	0.524474	0.0306676
ROI_Kep	PCAT4	0.524447	0.0306776
ROI_T2_Integral	FGC2RA	0.524383	0.0307018
ROI_ProbMap_Low	NUDT11	-0.598359	0.0307444
ROI_T2_Kurt	REPS2	0.524197	0.0307718
ROI_T2_Kurt	BMPR1B	0.524086	0.0308134
NAT.CR_T2_StDev	CPE	-0.52404	0.0308307
ROI_T2_Integral	CRIP1	0.523941	0.0308681
ProbMap_Med	TMSB15A	0.597937	0.0308934
ROI_Ktrans	SLC2A12	0.523675	0.0309686
ROI_ADC_Kurt	HNRNPM	-0.523617	0.0309905
ROI_ADC_Skew	IFT57	0.523564	0.0310108
CR_Volume	CACNA1D	-0.52345	0.0310538
EC_Ext	RNPS1	0.523386	0.0310781
NAT_PZ_T2_Median	MFAP4	-0.523252	0.0311288
CR_Volume	ANO7	0.52318	0.0311566
Prostate_Vol	SFRP2	0.523123	0.0311779
NAT.PZ_ve	chr6-:32746853-32746875	-0.522992	0.0312278
ROI_T2_Q95	ZNF615	0.522836	0.0312875
ROI_T2_Kurt	SLC4A4	0.522773	0.0313113
NAT.CR_Kep	ADAMTS1	-0.52275	0.0313201
ROI_ProbMap_Low	PCP4	-0.596589	0.0313722
NAT.CR_ADC_Stdev	BNIP3	-0.522605	0.0313757
ROI_Ktrans	HSD17B6	0.522576	0.0313867
NAT.PZ_ADC_Median	GDI2	0.522508	0.0314127
NAT.PZ_ADC_Median	GDI2	0.522508	0.0314127
ROI_ADC_Q95	PRR16	-0.522502	0.0314149
ROI_Vol	UBE2J1	-0.59627	0.0314864
ROI_T2_Q5	EFNA5	-0.52216	0.031546
NAT.CR_T2_Median	BNIP3	-0.522116	0.0315629
ROI_Ktrans	ELOVL5	0.522045	0.0315901
ROI_T2_Q95	HSP90B1	0.521901	0.0316454
ProbMap_Low	CRIP1	-0.595827	0.0316455
NAT.CR_ADC_Mean	MSMB	-0.521783	0.0316908
ROI_Ktrans	AZGP1	0.521761	0.0316994
ROI_T2_Median	EIF3F_AS	0.521589	0.0317656
ROI_ADC_Skew	HNRNPM	-0.52151	0.0317962
NAT.CR_T2_Mean	ZNF385B	-0.521187	0.0319212
ROI_Vol	ACPP	-0.59505	0.0319257
NAT.CR_T2_StDev	HNRNPA1	0.521134	0.0319417
NAT.CR_T2_Mean	KRT14	-0.521128	0.0319441
ROI_Vol	CRIP1	0.594967	0.0319559
NAT_PZ_T2_Mean	SPAG7	-0.520946	0.0320147
ROI_T2_Median	C4orf3	-0.520792	0.0320744
ROI_Vol	SLC16A1	-0.594401	0.032161
NAT.CR_Ktrans	GLYATL1	0.520552	0.0321678
ROI_T2_Q5	EIF3F_AS	0.520414	0.0322214
ROI_ADC_Integral	RAB3B	-0.520389	0.0322314
NAT.CR_T2_Mean	SPON2	0.520389	0.0322314
PZ_Volume	PLA2G7	-0.520352	0.0322458
NAT_PZ_T2_Median	SPAG7	-0.520113	0.0323391
ROI_ve	KLK3	0.520033	0.0323705
ROI_ADC_Integral	MYBPC1	-0.519943	0.0324057
NAT.PZ_ADC_Median	LRRN1	0.519877	0.0324314
NAT.PZ_ADC_Mean	TMEM45B	0.519849	0.0324425
ROI_T2_StDev	CSGALNACT1	0.519569	0.0325525
ROI_ADC_Q95	SNAP91	0.519467	0.0325926
ROI_Kep	NTN4	-0.51934	0.0326424
NAT.CR_T2_StDev	MT1H,MT1F	-0.519296	0.0326598
ROI_ve	SLC14A1	-0.51929	0.0326624
NAT.PZ_ADC_Median	MIPEP	-0.519221	0.0326894
ROI_T2_Integral	PEBP4	-0.519206	0.0326953
NAT.CR_ADC_Median	PWAR6	-0.519042	0.0327603
NAT.PZ_T2_StDev	CYB5A	0.519021	0.0327684
NAT.CR_T2_Median	RPS13P2	-0.519007	0.032774
NAT.CR_T2_Median	RPS13P2	-0.519007	0.032774
ROI_T2_Skew	MBOAT2	0.518834	0.0328426
NAT.PZ_Ktrans	ACADL	0.51875	0.0328755
ROI_ADC_Q5	TARDBP	0.518651	0.0329147
NAT.PZ_Ktrans	SLC2A12	0.518648	0.032916
ROI_T2_Skew	TUSC3	0.518646	0.0329167
ROI_Kep	ARG2	0.518603	0.032934
NAT.PZ_ADC_Median	UPK3A	0.518371	0.033026
ROI_T2_StDev	STEAP4	0.518323	0.0330453
NAT.PZ_T2_StDev	HMGCS2	0.518284	0.0330606
ROI_Vol	NPY	-0.591843	0.0331017
NAT.CR_T2_StDev	RPS5	0.518077	0.0331432
NAT.CR_T2_StDev	RPS5	0.518077	0.0331432
ROI_T2_StDev	UBE2Q2P6	0.518076	0.0331435
ROI_T2_StDev	UBE2Q2P6	0.518076	0.0331435
ROI_ve	PLA2G7	0.518032	0.0331609
ROI_T2_Integral	NIPAL3	-0.517939	0.0331983
CR_Volume	ST6GAL1	-0.517806	0.033251
CR_Volume	TMSB15A	-0.517794	0.0332562
NAT.PZ_T2_StDev	ANXA2R	-0.517681	0.0333012
NAT_PZ_T2_Mean	HSD17B6	0.51763	0.0333217
ProbMap_High	HLA-C	0.591165	0.0333544
ROI_Vol	PEBP4	-0.591084	0.0333846
NAT_PZ_T2_Median	HSD17B6	0.517258	0.0334709
NAT.PZ_ADC_Median	TRGC2	0.517096	0.0335357
NAT.CR_ve	ZNF615	0.517065	0.0335482
ROI_ve	GOLM1	0.51705	0.0335543
Prostate_Vol	TMC5	-0.516998	0.0335751
NAT.PZ_ve	PTGDS	-0.516924	0.0336049
ROI_T2_Kurt	NAMPT	0.516862	0.03363
ROI_Kep	HMGCS2	0.516847	0.0336362
PZ_Volume	UBE2J1	-0.516755	0.0336731
CR_Volume	GREM1	0.516647	0.0337168
ROI_T2_Skew	PDLIM5	0.516617	0.033729
NAT_PZ_T2_Median	SLC16A1	0.516428	0.0338053
ROI_Kep	OGN	-0.516305	0.033855
NAT.PZ_Ktrans	GOLM1	0.516112	0.0339332
NAT.CR_T2_Mean	HMGCS2	0.516111	0.0339337
ROI_T2_Skew	PLA2G2A	0.516107	0.0339353
ROI_Location	TRPM8	0.516039	0.0339631
NAT.PZ_ve	HNRNPM	-0.516034	0.033965
ProbMap_High	SLC38A11	-0.589461	0.0339953
NAT.PZ_ADC_Median	F3	0.515941	0.034003
ROI_Ktrans	PLA2G2A	0.515917	0.0340124
ROI_ProbMap_Med	PCAT4	0.589355	0.0340355
ROI_T2_Q5	KLK2	0.515811	0.0340556
NAT.CR_ADC_Mean	GUCY1A3	-0.515719	0.0340932
NAT.PZ_Kep	C19orf33	0.515688	0.0341058
NAT_PZ_T2_Mean	ZNF146	0.515602	0.0341407
NAT_PZ_T2_Mean	ZNF146	0.515602	0.0341407
ProbMap_Med	FOS	0.588966	0.0341833
ROI_Vol	MCCC2	-0.588781	0.0342537
NAT_PZ_T2_Mean	EFNA5	-0.515301	0.0342637
ROI_ADC_Mean	FLRT3	-0.515284	0.0342705
ROI_ve	ERG	0.515235	0.0342909
ProbMap_Med	SEC11C	0.588634	0.0343099
NAT_PZ_T2_Median	RCN1	0.515169	0.0343178
ROI_Kep	GOLM1	0.515036	0.0343723
ROI_ProbMap_Med	EFNA5	0.588392	0.0344021
PZ_Volume	TPM3P9	-0.514549	0.0345724
NAT_PZ_T2_Mean	SLC16A1	0.514096	0.0347591
NAT.PZ_ADC_StDev	TMEM63A	0.514063	0.0347728
NAT.PZ_Kep	CRIP1	-0.514043	0.0347811
CR_Volume	HOMER2	-0.513788	0.0348866
ROI_Vol	ZNF615	-0.58712	0.0348909
CR_Volume	PEBP4	-0.513657	0.0349409
NAT.CR_Kep	PTGDS	0.513445	0.0350288
PZ_Volume	MBOAT2	-0.513404	0.0350459
NAT_PZ_T2_Mean	RCN1	0.5133	0.0350894
NAT.CR_T2_Median	RPL10A	-0.513229	0.0351188
NAT.PZ_T2_StDev	SFRP4	0.513123	0.0351631
ROI_T2_Mean	CHRNA2	0.51312	0.0351645
CR_Volume	SFRP2	0.513063	0.0351882
PZ_Volume	NIPAL3	-0.513048	0.0351943
NAT.CR_Ktrans	CCDC144B	0.513	0.0352143
NAT.CR_ADC_Mean	SLC2A12	-0.512983	0.0352214
ROI_T2_Q95	RPL14P1	0.512962	0.0352301
ROI_Kep	MBOAT2	0.512943	0.0352384
ROI_Ktrans	ANXA1	-0.512784	0.0353048
ROI_T2_Integral	SSR4	-0.512781	0.0353058
ROI_ProbMap_Med	TARDBP	-0.585979	0.0353335
ROI_T2_Mean	PER3	-0.512463	0.0354393
ROI_T2_Skew	NIPAL3	0.512451	0.0354443
ROI_T2_Skew	BMPR1B	0.512292	0.0355108
ROI_T2_Skew	ERG	-0.512227	0.0355384
NAT.CR_ADC_Stdev	RAB3B	-0.512161	0.0355661
ROI_ADC_Q5	NTN4	-0.512025	0.0356231
Prostate_Vol	RPS5	-0.511688	0.0357654
Prostate_Vol	RPS5	-0.511688	0.0357654
ROI_T2_Median	MMP23B	-0.511599	0.035803
NAT.CR_ADC_Stdev	PPAP2A	-0.511444	0.0358687
NAT.CR_ADC_Stdev	SNAI2	0.511401	0.0358868
NAT.PZ_Kep	ERG	0.511385	0.0358937
NAT_PZ_T2_Median	NEFH	0.511382	0.035895
ROI_ADC_Q95	NCAPD3	0.511373	0.0358987
ROI_Ktrans	HLA-C	-0.511288	0.0359346
ROI_T2_Median	PER3	-0.511274	0.0359406
ProbMap_Med	GCNT1	0.584253	0.036011
ROI_ADC_StDev	PDLIM5	-0.511045	0.0360377
ROI_T2_StDev	GLYATL1	0.511032	0.0360435
NAT_PZ_T2_Mean	NEFH	0.510823	0.0361322
NAT.CR_T2_StDev	TRIB1	0.510813	0.0361365
NAT_PZ_T2_Median	ZNF146	0.510801	0.0361418
NAT_PZ_T2_Median	ZNF146	0.510801	0.0361418
ROI_ADC_StDev	SLC12A2	0.510641	0.0362099
NAT.PZ_Kep	SNAP91	0.510282	0.0363631
NAT.CR_T2_Median	KLK3	-0.510225	0.0363874
ROI_T2_Mean	MT1H,MT1F	0.510223	0.0363883
[truncated: 8,389 more rows]

## Sheet: significant
radiomics_feature	gene	cor	pvalue
ProbMap_Med	EIF3F	0.946644	9.59351e-07
ProbMap_Low	STEAP4	0.946534	9.70094e-07
NAT.PZ_ve	FAM3B	0.926939	8.90559e-08
NAT.CR_ve	TRPM8	0.923823	1.20693e-07
ProbMap_Low	GCNT1	0.919106	8.96688e-06
ProbMap_Med	OAZ1	0.918429	9.37469e-06
NAT.CR_Kep	CCDC144B	0.917752	2.10697e-07
NAT.CR_ADC_Median	MFAP4	0.913526	3.02978e-07
NAT.CR_ADC_Mean	MFAP4	0.913473	3.04321e-07
ProbMap_Low	ST6GAL1	0.910658	1.52299e-05
NAT.CR_ve	DPP4	0.909057	4.36252e-07
NAT.CR_ADC_Stdev	chr6-:32746853-32746875	0.903681	6.60484e-07
NAT.CR_Ktrans	SLC12A2	0.901387	7.82626e-07
NAT.PZ_ADC_Median	EIF3F	0.895072	1.22331e-06
NAT.CR_T2_Mean	HPGD	0.889767	1.74286e-06
ProbMap_Low	CSGALNACT1	0.888206	4.99874e-05
ProbMap_Low	RPS5	0.88603	5.53386e-05
ProbMap_Low	RPS5	0.88603	5.53386e-05
ProbMap_Low	PLA2G7	0.885729	5.61134e-05
ProbMap_Low	TMC5	0.88212	6.61017e-05
NAT.CR_T2_Median	HPGD	0.880809	3.04836e-06
NAT.CR_Ktrans	CHRNA2	0.878245	3.54836e-06
NAT.CR_ve	BMPR1B	0.877448	3.71742e-06
NAT.PZ_ADC_Median	RPS13P2	0.87498	4.28506e-06
NAT.PZ_ADC_Median	RPS13P2	0.87498	4.28506e-06
NAT.CR_ADC_Median	FN1	0.871467	5.2191e-06
NAT.CR_ve	MBOAT2	0.870268	5.57521e-06
NAT.CR_ADC_Mean	FN1	0.870067	5.63692e-06
NAT.PZ_ADC_Median	RPL18	0.868795	6.04104e-06
NAT.PZ_ve	GREB1	0.868536	6.12608e-06
NAT.PZ_ADC_Mean	EIF3F	0.868318	6.19879e-06
NAT.PZ_ve	HMGCS2	0.865475	7.21316e-06
CR_Volume	HPGD	0.863278	8.09087e-06
NAT_PZ_T2_Mean	GCNT1	0.862348	8.48911e-06
NAT.CR_Ktrans	RAB3B	0.861727	8.76391e-06
ROI_Vol	MFAP4	0.861183	0.000155784
NAT_PZ_T2_Median	GCNT1	0.860914	9.13541e-06
NAT_PZ_T2_Median	ELOVL5	0.859741	9.69459e-06
NAT_PZ_T2_Mean	ELOVL5	0.858028	1.05638e-05
EC_Ext	C7	0.857546	1.08194e-05
NAT.CR_T2_Median	CRIP1	0.854753	1.24098e-05
NAT.CR_Ktrans	ACPP	0.851137	1.47595e-05
NAT.PZ_ADC_Median	RPS5	0.849464	1.59683e-05
NAT.PZ_ADC_Median	RPS5	0.849464	1.59683e-05
ProbMap_Med	RPS13P2	0.849458	0.00023765
ProbMap_Med	RPS13P2	0.849458	0.00023765
NAT.CR_ve	ELOVL5	0.84938	1.60309e-05
NAT.CR_T2_Median	FGC2RA	0.846378	1.84184e-05
NAT.CR_ADC_Mean	PER3	0.844462	2.00951e-05
NAT.CR_Ktrans	PEBP4	0.842942	2.1515e-05
ProbMap_Med	RCN1	0.841182	0.000313691
ProbMap_Med	RPL18	0.840384	0.000321931
NAT.CR_ve	KLK3	0.840373	2.41083e-05
ProbMap_Low	ZNF615	0.838148	0.000345961
NAT.PZ_Ktrans	CHRNA2	0.837348	2.74976e-05
ProbMap_Med	UBE2Q2P6	0.835599	0.000375065
ProbMap_Med	UBE2Q2P6	0.835599	0.000375065
NAT.CR_ADC_Median	PER3	0.834753	3.07183e-05
ProbMap_High	PI15	0.834318	0.000390402
NAT.PZ_Kep	SLC12A2	0.833595	3.22548e-05
ProbMap_Low	TRGC2	0.833086	0.000405624
NAT.PZ_ve	PLA2G2A	0.832238	3.41378e-05
NAT.PZ_ADC_Mean	RPS13P2	0.832148	3.42652e-05
NAT.PZ_ADC_Mean	RPS13P2	0.832148	3.42652e-05
ProbMap_Low	EIF3F_AS	0.831918	0.000420482
NAT.CR_ve	GLYATL1	0.829102	3.88474e-05
EC_Ext	KRT15	0.827143	4.20606e-05
Prostate_Vol	HPGD	0.824997	4.58338e-05
NAT.CR_Kep	C19orf33	0.824607	4.65499e-05
ProbMap_Low	ACSM3	0.8219	0.000566443
NAT.PZ_ADC_Mean	RPL18	0.820879	5.38784e-05
NAT.CR_T2_StDev	EIF3F	0.820873	5.3891e-05
NAT.CR_ve	SEC11C	0.820814	5.40153e-05
NAT.CR_ve	TMSB15A	0.819861	5.60421e-05
EC_Ext	PER3	0.817887	6.04449e-05
ProbMap_Low	RPS13P2	0.817518	0.000641697
ProbMap_Low	RPS13P2	0.817518	0.000641697
ROI_T2_Kurt	PCAT4	0.81548	6.62059e-05
NAT.PZ_ADC_Median	OAZ1	0.81295	7.27516e-05
NAT.CR_Ktrans	HOMER2	0.811119	7.7823e-05
NAT.PZ_ve	PDLIM5	0.810869	7.85373e-05
ProbMap_Low	RPL14P1	0.810247	0.000783754
ProbMap_Med	GDI2	0.810189	0.000784975
ProbMap_Med	GDI2	0.810189	0.000784975
NAT.CR_T2_Mean	MIPEP	0.809893	8.138e-05
EC_Ext	HLA-C	0.809106	8.3737e-05
NAT.CR_ADC_Median	SFRP2	0.809014	8.40163e-05
NAT.PZ_ADC_Median	UBE2Q2P6	0.808956	8.41934e-05
NAT.PZ_ADC_Median	UBE2Q2P6	0.808956	8.41934e-05
NAT.CR_Ktrans	PPAP2A	0.808301	8.62062e-05
NAT.PZ_ADC_StDev	SLC12A2	0.807555	8.8549e-05
NAT.CR_ve	KLK2	0.806521	9.18837e-05
NAT.PZ_ADC_Median	RPL28	0.805612	9.49025e-05
NAT.PZ_ADC_Median	RPL28	0.805612	9.49025e-05
NAT.PZ_Ktrans	RAB3B	0.805492	9.53069e-05
NAT.PZ_ve	CFAP69	0.804378	9.91333e-05
NAT.CR_Ktrans	KIAA1324	0.804144	9.99555e-05
NAT.CR_ADC_Mean	SFRP2	0.802676	0.000105231
ProbMap_Low	UGDH	0.802436	0.000962861
NAT.CR_ADC_Mean	CDR1	0.802264	0.000106751
ProbMap_Med	KIAA1324	0.802092	0.000971418
NAT_PZ_T2_Median	UQCRQ	0.801192	0.000110799
NAT.CR_Ktrans	NPY	0.801139	0.000111002
NAT.CR_Ktrans	BMPR1B	0.800961	0.000111687
NAT.CR_ADC_Mean	EFNA5	0.796725	0.00012908
NAT_PZ_T2_Mean	UQCRQ	0.796491	0.000130103
NAT.CR_ADC_Median	CDR1	0.796066	0.000131981
NAT.CR_ADC_Median	FGC2RA	0.795876	0.000132828
Prostate_Vol	CRIP1	0.795871	0.000132848
NAT_PZ_T2_Median	GLYATL1	0.795684	0.000133687
NAT.CR_ADC_Mean	FGC2RA	0.795508	0.000134477
NAT.CR_Ktrans	MT1H,MT1F	0.795395	0.000134988
NAT.PZ_ADC_Median	UQCRQ	0.794295	0.000140047
ProbMap_Low	GUCY1A3	0.793909	0.00119357
ROI_Vol	IGJ	0.793854	0.0011952
NAT.PZ_ADC_StDev	CCDC144B	0.792181	0.000150211
NAT_PZ_T2_Mean	GLYATL1	0.791714	0.00015254
NAT.CR_ve	NPY	0.789736	0.000162731
CR_Volume	CRIP1	0.787723	0.000173689
NAT.CR_ADC_Median	EFNA5	0.787389	0.000175567
NAT.PZ_ve	SCD	0.787218	0.00017653
NAT.PZ_Ktrans	MT1H,MT1F	0.787157	0.000176878
Prostate_Vol	FGC2RA	0.786135	0.00018276
NAT.CR_T2_StDev	LRRN1	0.785979	0.000183675
ROI_T2_Skew	PCAT4	0.785849	0.000184434
ProbMap_Med	EGR1	0.783897	0.00151759
EC_Ext	FLRT3	0.783863	0.00019643
ProbMap_Med	RPS5	0.783723	0.00152377
ProbMap_Med	RPS5	0.783723	0.00152377
ProbMap_Low	RPL10A	0.782605	0.00156398
NAT.PZ_ADC_Mean	RPS5	0.782276	0.000206474
NAT.PZ_ADC_Mean	RPS5	0.782276	0.000206474
ROI_Vol	chr6-:32746853-32746875	0.781742	0.00159556
NAT.CR_ADC_Mean	C7	0.781587	0.000210967
ROI_Location	RLN1	0.78083	0.000216001
NAT.PZ_ADC_Mean	SLC4A4	0.780359	0.00021918
NAT.PZ_ADC_Median	RPL30	0.780132	0.000220729
NAT.PZ_ADC_Median	RPL30	0.780132	0.000220729
ROI_T2_Skew	SLC16A1	0.78008	0.000221083
EC_Ext	EFNA5	0.779513	0.000224992
NAT.CR_ve	PEBP4	0.779458	0.000225377
CR_Volume	MIPEP	0.779247	0.000226848
ProbMap_Low	RPL18	0.779239	0.00169003
NAT.CR_ADC_Median	chr6-:32746853-32746875	0.778422	0.000232681
NAT.PZ_Ktrans	SLC12A2	0.777996	0.000235738
ProbMap_Med	ARF1	0.777952	0.00174024
ProbMap_Med	ARF1	0.777952	0.00174024
ProbMap_Med	ARF1	0.777952	0.00174024
NAT.CR_Ktrans	TUSC3	0.777688	0.000237969
NAT.CR_ADC_Median	C7	0.777042	0.000242717
NAT.CR_ADC_Mean	chr6-:32746853-32746875	0.776929	0.000243554
ProbMap_Med	UGDH	0.776217	0.00180985
ProbMap_Low	RPL30	0.775427	0.0018422
ProbMap_Low	RPL30	0.775427	0.0018422
NAT.PZ_Ktrans	AFF3	0.774602	0.00026134
NAT.CR_ADC_Stdev	ANXA1	0.772901	0.000275022
ProbMap_Med	NEFH	0.772407	0.00197023
NAT.CR_ve	PPAP2A	0.772322	0.000279808
NAT_PZ_T2_Mean	TMSB15A	0.77216	0.000281164
NAT.CR_ve	SLC16A1	0.771734	0.000284751
NAT_PZ_T2_Median	TMSB15A	0.771397	0.000287613
ProbMap_Low	F3	0.770301	0.00206351
NAT_PZ_T2_Mean	TRGC2	0.769377	0.000305274
NAT.PZ_Kep	ACSM3	0.769034	0.000308359
NAT.PZ_ve	CPE	0.768723	0.000311178
ROI_Vol	CCDC144B	0.76861	0.00214087
NAT.CR_Ktrans	SEC11C	0.767906	0.0003187
NAT.CR_ADC_Median	CRIP1	0.766929	0.000327885
NAT.CR_Ktrans	MBOAT2	0.766661	0.00033044
NAT.PZ_ADC_Mean	UQCRQ	0.76626	0.000334301
NAT.CR_ADC_Mean	CRIP1	0.766209	0.000334792
NAT_PZ_T2_Median	RPS5	0.766142	0.000335445
NAT_PZ_T2_Median	RPS5	0.766142	0.000335445
ProbMap_Med	RPL28	0.764024	0.00236216
ProbMap_Med	RPL28	0.764024	0.00236216
ROI_ProbMap_Med	ANKH	0.76396	0.00236536
NAT_PZ_T2_Median	TRGC2	0.763763	0.000359183
NAT.PZ_ADC_Median	SLC4A4	0.763302	0.000363937
ROI_Ktrans	ZNF146	0.763286	0.000364104
ROI_Ktrans	ZNF146	0.763286	0.000364104
NAT.CR_Ktrans	SPOCK1	0.762909	0.000368041
NAT.PZ_Kep	CHRNA2	0.761428	0.000383824
NAT.CR_Ktrans	ACSM3	0.761398	0.000384149
NAT.PZ_ADC_Mean	UBE2Q2P6	0.761245	0.000385823
NAT.PZ_ADC_Mean	UBE2Q2P6	0.761245	0.000385823
NAT.PZ_ve	MALT1	0.760519	0.000393795
NAT_PZ_T2_Mean	RPS5	0.760411	0.000394999
NAT_PZ_T2_Mean	RPS5	0.760411	0.000394999
NAT.PZ_ve	GDF15	0.759028	0.000410613
ProbMap_Low	HOMER2	0.75898	0.00262569
ProbMap_Low	RPL9	0.758869	0.00263173
NAT.PZ_ve	SPON2	0.758514	0.000416546
NAT.CR_ADC_Stdev	IGJ	0.758082	0.000421596
EC_Ext	SNAI2	0.757303	0.000430815
ProbMap_Low	CACNA1D	0.7566	0.0027577
ROI_Kep	CYB5A	0.756555	0.000439822
NAT_PZ_T2_Mean	KLK3	0.756325	0.000442626
NAT.PZ_ADC_Median	CDK19	0.755829	0.000448723
NAT.CR_ve	TUSC3	0.75548	0.000453048
NAT.CR_T2_Mean	FGC2RA	0.753086	0.000483702
NAT.PZ_ve	ARG2	0.751694	0.000502303
NAT_PZ_T2_Median	KLK3	0.75166	0.00050276
NAT.PZ_ADC_Mean	OAZ1	0.751313	0.000507486
NAT.PZ_ve	HSD17B6	0.751274	0.000508024
NAT.CR_ve	CHRNA2	0.751194	0.000509124
ROI_ve	TRGC2	0.751054	0.000511049
NAT.PZ_ADC_Mean	RPL28	0.750795	0.000514627
NAT.PZ_ADC_Mean	RPL28	0.750795	0.000514627
NAT.PZ_ADC_Median	RPL9	0.750733	0.000515488
NAT.PZ_Ktrans	PEBP4	0.750617	0.00051709
NAT.CR_ADC_Mean	SFRP4	0.74966	0.00053054
NAT.PZ_ADC_Median	RPL14P1	0.749425	0.000533888
ROI_T2_Kurt	SLC16A1	0.747876	0.000556394
NAT.CR_ADC_Stdev	IGKV-family	0.74756	0.000561076
NAT.PZ_Ktrans	ACPP	0.74584	0.000587153
ProbMap_Med	SLC4A4	0.745825	0.0034211
NAT.PZ_ADC_Mean	CDK19	0.745381	0.000594278
ProbMap_Low	PGC	0.742691	0.00363552
NAT.PZ_ve	ANO7	0.742559	0.000639711
ProbMap_Low	RPL28	0.742518	0.00364769
ProbMap_Low	RPL28	0.742518	0.00364769
ProbMap_Med	UQCRQ	0.741903	0.00369105
NAT.CR_ADC_Median	SFRP4	0.741867	0.000651277
CR_Volume	FGC2RA	0.741094	0.000664397
ROI_Vol	MMP7	0.740542	0.00378849
ROI_Vol	FN1	0.740275	0.00380782
ROI_ProbMap_Low	EFNA5	0.738435	0.00394321
NAT.CR_ve	ACPP	0.738405	0.000711775
NAT.CR_ADC_Mean	A2M	0.738317	0.000713374
NAT.CR_T2_Mean	CRIP1	0.738077	0.000717744
NAT.PZ_ve	MIPEP	0.73643	0.000748325
NAT.PZ_ve	GOLM1	0.733862	0.000798186
NAT.CR_T2_Median	MIPEP	0.733809	0.000799235
ProbMap_Low	KIAA1324	0.73372	0.00430713
NAT.PZ_ve	TPD52	0.733486	0.000805701
NAT.PZ_ADC_Mean	RPL30	0.733	0.000815507
NAT.PZ_ADC_Mean	RPL30	0.733	0.000815507
NAT.PZ_ve	SLC2A12	0.732404	0.000827677
NAT.CR_ADC_Median	A2M	0.73133	0.000849985
EC_Ext	MFAP4	0.731196	0.000852792
ROI_ProbMap_Low	SFRP4	0.730719	0.00455188
NAT.PZ_Kep	FMOD	0.73069	0.000863511
NAT.CR_T2_Median	FN1	0.730058	0.000877038
NAT.PZ_ADC_Mean	RPL14P1	0.729278	0.000893981
NAT.PZ_ve	NCAPD3	0.728913	0.000901999
NAT.CR_Ktrans	MT1L	0.727766	0.000927589
NAT_PZ_T2_Mean	SEC11C	0.726764	0.000950431
NAT.PZ_Kep	RAB3B	0.72676	0.000950533
ProbMap_Med	NPY	0.726759	0.00489121
ROI_ve	GUCY1A3	0.726728	0.000951264
ROI_ProbMap_Med	PI15	0.726353	0.00492706
ProbMap_Low	ELOVL5	0.726273	0.00493411
ROI_Ktrans	GOLM1	0.726243	0.000962508
ProbMap_Low	RPL35	0.725122	0.005037
NAT_PZ_T2_Median	SEC11C	0.724125	0.00101284
NAT.PZ_Ktrans	MT1L	0.722615	0.00105004
ROI_Vol	A2M	0.722423	0.00528465
NAT.CR_ADC_Mean	HLA-C	0.72151	0.00107798
ProbMap_Low	FMOD	0.721411	0.00537984
NAT.PZ_Ktrans	ACSM3	0.721355	0.00108195
NAT.CR_ADC_Median	HLA-C	0.720675	0.00109949
NAT.PZ_Ktrans	BMPR1B	0.719872	0.00112049
ROI_Location	ANPEP	0.718879	0.00114695
NAT_PZ_T2_Median	ARF1	0.718357	0.00116107
NAT_PZ_T2_Median	ARF1	0.718357	0.00116107
NAT_PZ_T2_Median	ARF1	0.718357	0.00116107
ProbMap_Med	GLYATL1	0.716956	0.00581491
NAT.CR_ADC_Mean	RBPMS	0.716953	0.00119973
NAT_PZ_T2_Mean	ABCC4	0.716768	0.00120491
ROI_ve	HSP90B1	0.716565	0.0012106
NAT.CR_ADC_Median	RBPMS	0.715773	0.00123302
NAT_PZ_T2_Mean	ARF1	0.71508	0.00125295
NAT_PZ_T2_Mean	ARF1	0.71508	0.00125295
NAT_PZ_T2_Mean	ARF1	0.71508	0.00125295
NAT.CR_ve	UQCRQ	0.71471	0.00126369
NAT.PZ_Kep	MT1H,MT1F	0.714417	0.00127225
ProbMap_Med	RPL9	0.714388	0.00607765
NAT.CR_ve	REPS2	0.71408	0.00128214
PZ_Volume	FN1	0.713735	0.00129235
ProbMap_High	ANKH	0.713621	0.00615784
NAT.PZ_ve	TBPL1	0.713604	0.00129625
ROI_Vol	IGKV-family	0.713048	0.00621835
ROI_ADC_Median	SLC38A11	0.712649	0.00132491
NAT.CR_T2_Mean	ADAMTS1	0.712634	0.00132537
ProbMap_Med	SLC12A2	0.712564	0.00626974
ProbMap_Med	PLA2G7	0.712163	0.00631258
Prostate_Vol	MIPEP	0.711792	0.00135108
NAT.PZ_Ktrans	TPM3P9	0.711688	0.00135427
ROI_Vol	ANXA1	0.711522	0.0063815
NAT.CR_ve	SLC4A4	0.711351	0.00136472
ROI_ADC_Median	NCAPD3	0.710241	0.00139951
ROI_T2_Kurt	ANKH	0.709902	0.00141031
NAT.PZ_ADC_Median	RPL35	0.709272	0.00143051
NAT_PZ_T2_Median	ABCC4	0.708819	0.00144519
NAT.PZ_ve	ZNF146	0.706921	0.00150801
NAT.PZ_ve	ZNF146	0.706921	0.00150801
EC_Ext	OGN	0.70624	0.00153111
ProbMap_Low	ARF1	0.706147	0.0069827
ProbMap_Low	ARF1	0.706147	0.0069827
ProbMap_Low	ARF1	0.706147	0.0069827
ROI_T2_Integral	MMP7	0.70427	0.00159953
NAT.PZ_Ktrans	FMOD	0.70364	0.00162194
NAT.CR_T2_Median	GREM1	0.703153	0.00163944
NAT.PZ_ADC_Median	ELOVL5	0.70211	0.00167744
ROI_T2_Kurt	ELK4	0.701244	0.00170955
NAT.CR_Ktrans	MYBPC1	0.701212	0.00171073
NAT.CR_ADC_Stdev	LYZ	0.700635	0.0017324
NAT.PZ_Ktrans	HOMER2	0.700594	0.00173397
NAT.PZ_ADC_StDev	ACSM3	0.700416	0.0017407
NAT_PZ_T2_Mean	CSGALNACT1	0.699343	0.00178175
ProbMap_Low	NUDT11	0.699217	0.00782061
ProbMap_Low	EIF3F	0.69916	0.00782782
NAT.PZ_ADC_Mean	RPL9	0.698854	0.00180073
NAT_PZ_T2_Mean	DPP4	0.698834	0.00180154
ProbMap_Low	CDK19	0.698775	0.00787654
NAT.CR_ve	HOMER2	0.697841	0.00184059
ProbMap_Low	NEFH	0.697288	0.00806697
ROI_ProbMap_High	ANKH	0.697211	0.0080769
NAT.PZ_ve	IFT57	0.697174	0.00186722
NAT.CR_T2_Median	SPSB2_AS	0.696618	0.00188966
NAT_PZ_T2_Median	CSGALNACT1	0.69656	0.00189199
EC_Ext	CDR1	0.69635	0.00190056
NAT.CR_T2_Median	MMP23B	0.696165	0.0019081
NAT_PZ_T2_Median	DPP4	0.695554	0.0019332
NAT.PZ_ADC_Median	GLYATL1	0.695549	0.00193338
NAT.CR_ADC_Stdev	RBPMS	0.695345	0.00194184
ROI_ve	PGC	0.694483	0.00197785
NAT.CR_T2_Mean	FAM3B	0.694357	0.00198316
NAT.CR_ve	UBE2J1	0.694152	0.00199182
CR_Volume	FOLH1	0.69335	0.00202602
ROI_Location	PPAP2A	0.693317	0.00202742
ROI_T2_StDev	GCNT1	0.692909	0.00204505
ProbMap_Low	UQCRQ	0.692878	0.00865234
NAT.PZ_ve	ABCC4	0.692845	0.0020478
NAT.CR_ve	TSPAN1	0.692746	0.0020521
NAT_PZ_T2_Mean	TSPAN1	0.692675	0.00205518
NAT_PZ_T2_Median	TSPAN1	0.691995	0.00208487
ROI_T2_Skew	ANKH	0.691881	0.0020899
NAT.CR_ve	SPOCK1	0.69172	0.00209702
NAT_PZ_T2_Mean	STEAP4	0.691422	0.00211018
ROI_ADC_Mean	NCAPD3	0.690185	0.00216571
NAT.PZ_Ktrans	MSMB	0.689584	0.00219307
NAT.PZ_Ktrans	MME	0.689514	0.00219631
NAT.CR_ADC_Stdev	KRT15	0.689498	0.00219701
NAT.PZ_ve	ALOX15B	0.689489	0.00219743
NAT_PZ_T2_Median	TRPM8	0.689314	0.00220547
NAT.CR_Ktrans	AFF3	0.689295	0.00220633
ROI_ProbMap_Low	A2M	0.689072	0.00918297
NAT.CR_ve	AZGP1	0.68898	0.00222088
ROI_Location	TMEFF2	0.688692	0.00223428
NAT.CR_ADC_Median	RNPS1	0.688347	0.00225037
ProbMap_Low	UBE2Q2P6	0.688331	0.00928916
ProbMap_Low	UBE2Q2P6	0.688331	0.00928916
NAT.CR_Ktrans	KLK2	0.688296	0.00225272
NAT_PZ_T2_Mean	TRPM8	0.687491	0.0022907
ProbMap_Med	OR51E2	0.687277	0.00944175
NAT_PZ_T2_Median	STEAP4	0.687265	0.00230144
NAT.CR_Ktrans	CSGALNACT1	0.687175	0.00230575
ROI_Location	PCAT4	0.686773	0.00232496
NAT.PZ_Kep	MT1L	0.686755	0.00232586
NAT.CR_ADC_Mean	RNPS1	0.686656	0.00233061
ROI_ve	PWAR6	0.686556	0.00233546
NAT.PZ_ADC_StDev	C19orf33	0.685871	0.00236867
NAT.CR_ADC_Median	LYZ	0.685523	0.0023857
ProbMap_Med	LCP1	0.685516	0.00970097
EC_Ext	SLC14A1	0.685393	0.00239205
NAT.CR_Ktrans	DPP4	0.6849	0.0024164
ROI_ve	FMOD	0.684238	0.00244943
NAT.CR_ve	CYB5A	0.684131	0.00245482
ROI_T2_StDev	ELOVL5	0.683662	0.00247848
NAT.CR_ve	PCAT4	0.683611	0.00248104
NAT.CR_T2_StDev	RPS13P2	0.683011	0.00251157
NAT.CR_T2_StDev	RPS13P2	0.683011	0.00251157
ProbMap_Low	TSPAN8	0.682656	0.0101333
NAT.PZ_T2_StDev	HSD17B6	0.682335	0.00254636
NAT.CR_ve	KIAA1324	0.681725	0.00257815
NAT.CR_Ktrans	FMOD	0.681619	0.00258369
ProbMap_Med	ELOVL5	0.681581	0.0102996
NAT.CR_ve	MYBPC1	0.68121	0.00260518
ProbMap_Med	SPOCK1	0.681107	0.0103735
NAT.CR_T2_Mean	TBPL1	0.680767	0.00262862
NAT.CR_ADC_Mean	GREM1	0.680509	0.00264234
NAT_PZ_T2_Mean	AZGP1	0.68011	0.00266367
NAT.PZ_Kep	ST6GAL1	0.67997	0.00267124
NAT.CR_T2_StDev	RPL18	0.679823	0.00267916
NAT_PZ_T2_Mean	HOMER2	0.679647	0.00268864
NAT.PZ_Kep	CCDC144B	0.679558	0.00269349
NAT.PZ_Kep	HOMER2	0.67879	0.00273535
NAT.PZ_Ktrans	MBOAT2	0.678491	0.00275182
NAT.PZ_Kep	AFF3	0.678291	0.00276287
NAT.CR_Ktrans	ST6GAL1	0.678136	0.00277142
ROI_Location	ELK4	0.678015	0.00277814
ROI_Ktrans	TMSB15A	0.677634	0.0027994
NAT_PZ_T2_Median	AZGP1	0.676061	0.00288849
NAT.CR_T2_Mean	SPSB2_AS	0.676015	0.00289111
NAT.CR_ADC_Mean	LYZ	0.675817	0.00290252
NAT.PZ_ve	HIST1H2BD	0.675706	0.00290889
NAT_PZ_T2_Median	HOMER2	0.674617	0.0029723
NAT.PZ_Ktrans	ELK4	0.674475	0.00298065
NAT_PZ_T2_Median	CDK19	0.672597	0.00309287
ProbMap_Low	RCN1	0.672398	0.0118052
NAT.CR_ADC_Median	GREM1	0.672276	0.00311239
ROI_Kep	ZNF146	0.671702	0.0031475
ROI_Kep	ZNF146	0.671702	0.0031475
ProbMap_Low	TMSB15A	0.671598	0.011944
PZ_Volume	RNPS1	0.671261	0.00317473
ProbMap_Med	CACNA1D	0.671137	0.0120243
ROI_Ktrans	BMPR1B	0.67113	0.00318289
ROI_Vol	LYZ	0.670817	0.0120805
NAT.PZ_Ktrans	PPAP2A	0.670456	0.00322495
ROI_T2_Kurt	MCCC2	0.670187	0.00324187
ProbMap_Med	TUSC3	0.669974	0.0122291
ROI_Kep	RLN1	0.669909	0.00325943
ProbMap_Low	OAZ1	0.669726	0.0122732
NAT.PZ_Ktrans	KLK2	0.669404	0.00329153
ROI_Location	TRGV3	0.669112	0.00331019
NAT.PZ_ADC_Mean	GLYATL1	0.669107	0.00331049
ProbMap_Low	GLYATL1	0.668479	0.0124962
ROI_ADC_Integral	CRIP1	0.668325	0.00336093
ProbMap_Med	F3	0.668284	0.0125314
ROI_T2_Skew	MCCC2	0.667932	0.0033865
NAT_PZ_T2_Mean	CDK19	0.666363	0.00349022
NAT.CR_ve	RAB3B	0.666302	0.0034943
NAT.PZ_Kep	PEBP4	0.666131	0.00350579
NAT.PZ_ADC_Mean	ELOVL5	0.66596	0.00351725
NAT_PZ_T2_Mean	KIAA1324	0.665348	0.0035587
NAT.PZ_ADC_StDev	ST6GAL1	0.665309	0.00356136
NAT_PZ_T2_Median	KIAA1324	0.664891	0.00358988
ROI_T2_Skew	CYB5A	0.664411	0.00362283
ROI_Vol	RBPMS	0.664306	0.013265
NAT_PZ_T2_Median	TMC5	0.664301	0.00363048
NAT_PZ_T2_Mean	TMC5	0.663699	0.00367224
ROI_Location	PI15	0.662909	0.00372765
NAT.PZ_ADC_Median	ARF1	0.662391	0.00376436
NAT.PZ_ADC_Median	ARF1	0.662391	0.00376436
NAT.PZ_ADC_Median	ARF1	0.662391	0.00376436
NAT_PZ_T2_Mean	ZNF615	0.662245	0.00377479
NAT_PZ_T2_Median	RPS13P2	0.661465	0.00383075
NAT_PZ_T2_Median	RPS13P2	0.661465	0.00383075
NAT.CR_T2_Mean	GREM1	0.660144	0.00392702
ProbMap_Low	TMEM45B	0.660008	0.0140936
EC_Ext	RBPMS	0.659449	0.00397849
NAT.CR_Ktrans	ELK4	0.659193	0.00399756
ProbMap_Med	CYR61	0.658828	0.0143276
ProbMap_Med	ANKH	0.658648	0.0143637
NAT.PZ_ve	ADAMTS1	0.658568	0.00404449
NAT.CR_Ktrans	KLK3	0.657954	0.00409102
ROI_ADC_Integral	FN1	0.65783	0.00410048
ROI_T2_Q95	EIF3F_AS	0.65778	0.00410428
NAT.PZ_Ktrans	PMEPA1	0.657498	0.00412589
NAT.CR_T2_StDev	UPK3A	0.657149	0.00415269
NAT.CR_Ktrans	MME	0.657021	0.00416255
NAT.CR_Ktrans	REPS2	0.657018	0.00416277
NAT.CR_T2_StDev	COLCA1	0.656648	0.00419147
NAT.PZ_ADC_Median	EGR1	0.656619	0.00419371
NAT_PZ_T2_Mean	KLK2	0.656265	0.00422127
NAT.CR_Ktrans	TMSB15A	0.656209	0.00422566
PZ_Volume	GREM1	0.655914	0.00424869
ProbMap_Med	AQP3	0.655622	0.0149786
NAT.CR_ve	MCCC2	0.655598	0.00427362
NAT.CR_T2_Mean	FOLH1	0.655471	0.0042836
NAT.PZ_ADC_Mean	RPL35	0.655402	0.00428907
NAT_PZ_T2_Median	ZNF615	0.655284	0.00429839
ProbMap_Med	UBE2J1	0.654872	0.015134
ROI_T2_Kurt	UBE2J1	0.654228	0.00438277
NAT_PZ_T2_Mean	MYBPC1	0.654208	0.00438435
NAT.PZ_ADC_StDev	MT1L	0.653349	0.00445396
ROI_ADC_Mean	SLC38A11	0.653289	0.0044589
NAT.PZ_Kep	ACPP	0.653169	0.00446864
NAT_PZ_T2_Mean	RPS13P2	0.652926	0.00448856
NAT_PZ_T2_Mean	RPS13P2	0.652926	0.00448856
ROI_Kep	TRPM8	0.652823	0.00449701
NAT.CR_Ktrans	NEFH	0.651761	0.00458498
ROI_ve	ABCC4	0.650488	0.00469228
ROI_ProbMap_Low	PER3	0.650124	0.0161462
NAT_PZ_T2_Median	KLK2	0.649883	0.00474401
ROI_ADC_Integral	A2M	0.649293	0.00479478
ProbMap_Med	EGR2	0.648897	0.0164158
ROI_Kep	ANPEP	0.64885	0.00483325
Prostate_Vol	FN1	0.648582	0.00485669
ProbMap_High	RLN1	0.647541	0.0167176
ROI_T2_Kurt	CYB5A	0.647057	0.00499154
NAT_PZ_T2_Median	MYBPC1	0.646731	0.00502079
NAT.CR_ve	ELK4	0.644993	0.00517889
NAT_PZ_T2_Median	RPL18	0.644858	0.00519135
ROI_ProbMap_Low	PI15	0.64459	0.0173891
ROI_Ktrans	TRPM8	0.644101	0.00526159
ProbMap_Med	RPL35	0.643161	0.0177211
NAT.CR_T2_StDev	SLC4A4	0.642751	0.00538881
ROI_ADC_Integral	FGC2RA	0.642654	0.00539803
NAT_PZ_T2_Median	NPY	0.642304	0.00543146
NAT.PZ_Ktrans	MYBPC1	0.642237	0.00543787
ProbMap_High	PPAP2A	0.641826	0.0180358
NAT.PZ_ADC_Median	GCNT1	0.641778	0.00548203
NAT_PZ_T2_Mean	NPY	0.641657	0.0054937
NAT.CR_T2_Median	EFEMP1	0.641368	0.00552162
ROI_Ktrans	RAB3B	0.640567	0.0055998
NAT.CR_ADC_Mean	ANXA1	0.640312	0.00562489
NAT.PZ_Ktrans	ZNF350	0.640127	0.00564305
NAT_PZ_T2_Median	SLC4A4	0.639996	0.00565606
NAT_PZ_T2_Median	UBE2Q2P6	0.639988	0.00565687
NAT_PZ_T2_Median	UBE2Q2P6	0.639988	0.00565687
NAT.CR_ve	MT1H,MT1F	0.639764	0.00567904
NAT.CR_ADC_Median	ANXA1	0.639754	0.00568002
NAT.CR_Ktrans	CACNA1D	0.639449	0.00571036
NAT.PZ_ADC_StDev	FMOD	0.638774	0.00577799
ROI_T2_Skew	SPON2	0.638723	0.00578307
CR_Volume	AGR2	0.637853	0.00587121
ROI_T2_Skew	UBE2J1	0.637804	0.00587619
NAT.CR_Ktrans	ZNF615	0.6374	0.00591754
NAT.CR_T2_Mean	MMP23B	0.63718	0.0059401
ROI_Ktrans	TUSC3	0.63715	0.00594328
NAT.CR_ve	GCNT1	0.63691	0.00596796
ROI_T2_Median	SLC22A3	0.636731	0.00598644
ROI_T2_Integral	MFAP4	0.636552	0.00600503
ROI_Location	CYB5A	0.636543	0.00600595
NAT.PZ_ve	POTEM	0.636285	0.00603281
NAT.CR_ADC_Mean	KRT15	0.636023	0.0060601
NAT_PZ_T2_Mean	RPL18	0.636006	0.00606197
NAT.CR_T2_Median	ADAMTS1	0.635938	0.00606906
NAT_PZ_T2_Median	RPL14P1	0.635776	0.00608605
NAT.PZ_T2_StDev	EIF3F	0.63521	0.00614563
ROI_ADC_Median	ANO7	0.634996	0.00616832
NAT.PZ_ADC_Median	COLCA1	0.634946	0.00617356
ROI_ve	ZNF615	0.634128	0.00626086
NAT.CR_ADC_Median	KRT15	0.634127	0.00626106
NAT.CR_T2_StDev	C7	0.633458	0.00633317
CR_Volume	EFEMP1	0.633329	0.00634713
ProbMap_Med	RPL30	0.633296	0.0201456
ProbMap_Med	RPL30	0.633296	0.0201456
ROI_Ktrans	MYBPC1	0.632838	0.00640059
ROI_ve	SLC38A11	0.632534	0.00643387
NAT.CR_Ktrans	TMEFF2	0.632296	0.0064601
NAT.PZ_Ktrans	DPP4	0.632168	0.00647413
NAT.CR_Ktrans	RCN1	0.632164	0.00647456
ProbMap_Low	MYBPC1	0.631892	0.0205098
NAT_PZ_T2_Mean	RPL14P1	0.631646	0.0065319
NAT_PZ_T2_Median	RPL10A	0.631468	0.00655174
ProbMap_Low	SEC11C	0.6313	0.0206649
NAT.CR_Ktrans	NUDT11	0.630796	0.00662685
NAT_PZ_T2_Mean	UBE2Q2P6	0.63031	0.00668167
NAT_PZ_T2_Mean	UBE2Q2P6	0.63031	0.00668167
NAT_PZ_T2_Mean	SLC4A4	0.630237	0.00668992
NAT_PZ_T2_Median	RPL9	0.630167	0.00669782
ROI_ProbMap_High	NAMPT	0.630091	0.0209841
Prostate_Vol	EFEMP1	0.629906	0.00672749
ROI_Location	ACADL	0.629605	0.00676177
ROI_ADC_Mean	PRPF8	0.629051	0.00682522
NAT_PZ_T2_Mean	RPL10A	0.628851	0.00684834
ROI_T2_Kurt	RLN1	0.628733	0.00686192
NAT.PZ_ve	CPLX3	0.62868	0.0068681
NAT.CR_T2_StDev	UBE2Q2P6	0.628182	0.00692583
NAT.CR_T2_StDev	UBE2Q2P6	0.628182	0.00692583
ROI_ADC_Median	AGR2	0.627702	0.00698191
ROI_T2_StDev	RPL14P1	0.62765	0.00698799
ROI_Ktrans	ABCC4	0.627347	0.00702361
ROI_ADC_Median	SNAP91	0.626995	0.00706514
ROI_T2_Integral	FN1	0.626813	0.00708666
NAT.PZ_Ktrans	NUDT11	0.626553	0.0071176
ROI_Ktrans	HSP90B1	0.625881	0.00719784
ROI_T2_StDev	EIF3F_AS	0.625678	0.00722226
NAT.CR_T2_Mean	CFAP69	0.625506	0.00724304
CR_Volume	SPSB2_AS	0.625407	0.00725499
CR_Volume	TBPL1	0.625121	0.00728963
ROI_ADC_Mean	AGR2	0.624934	0.00731231
NAT.CR_T2_StDev	RPL30	0.624157	0.00740727
NAT.CR_T2_StDev	RPL30	0.624157	0.00740727
ROI_T2_StDev	TRGC2	0.624118	0.00741206
ProbMap_Med	ST6GAL1	0.624021	0.0226425
ROI_Ktrans	MT1H,MT1F	0.623829	0.00744766
ROI_T2_StDev	TSPAN1	0.623743	0.00745831
NAT_PZ_T2_Median	OAZ1	0.623393	0.00750152
NAT_PZ_T2_Mean	ATP6V0B	0.623299	0.00751328
NAT.PZ_T2_StDev	RNPS1	0.62325	0.00751932
NAT.PZ_Kep	NUDT11	0.623165	0.00752989
NAT_PZ_T2_Mean	RPL9	0.622323	0.00763537
ProbMap_High	SPOCK1	0.621276	0.0234236
ProbMap_Low	MT1H,MT1F	0.620939	0.0235207
NAT_PZ_T2_Median	ATP6V0B	0.620583	0.00785687
ROI_ADC_Median	SLC22A3	0.62047	0.00787144
NAT.CR_T2_Median	RNPS1	0.620452	0.00787378
ROI_T2_Q5	PSMB2	0.620446	0.00787454
ROI_T2_Q5	PSMB2	0.620446	0.00787454
NAT.PZ_ADC_Median	EGR2	0.620422	0.00787764
ROI_T2_Kurt	PI15	0.620302	0.00789312
ROI_ve	TDRD1	0.62011	0.00791803
NAT.PZ_ve	SLC30A4	0.61972	0.00796861
NAT.PZ_Kep	TPM3P9	0.619632	0.00798009
ROI_Vol	PER3	0.619475	0.0239468
NAT.PZ_Ktrans	SEC11C	0.619139	0.00804466
NAT.CR_T2_Mean	GREB1	0.618918	0.00807371
PZ_Volume	FGC2RA	0.618648	0.00810923
NAT.CR_ADC_Stdev	FLRT3	0.618351	0.0081485
NAT.PZ_Kep	KIAA1324	0.618349	0.00814885
ROI_ADC_Median	PRPF8	0.618092	0.0081829
NAT.CR_ve	ABCC4	0.618084	0.00818409
NAT.CR_Ktrans	SSR4	0.617803	0.00822145
ROI_T2_StDev	ABCC4	0.617352	0.00828193
ROI_Vol	FGC2RA	0.617234	0.0246098
ROI_T2_StDev	ARF1	0.617216	0.00830023
ROI_T2_StDev	ARF1	0.617216	0.00830023
ROI_T2_StDev	ARF1	0.617216	0.00830023
ROI_ProbMap_Low	HLA-C	0.617202	0.0246195
ROI_Vol	SFRP4	0.61702	0.0246737
ROI_Ktrans	PMEPA1	0.616576	0.00838664
ROI_Kep	IFT57	0.615453	0.00854017
NAT.PZ_ve	FOLH1	0.615419	0.00854488
NAT.PZ_ADC_Median	CYR61	0.615233	0.00857044
CR_Volume	FAM3B	0.614989	0.00860423
NAT.CR_ve	CSGALNACT1	0.614942	0.00861072
ROI_ProbMap_Low	C7	0.614731	0.0253662
ROI_Vol	APOD	0.613969	0.0255999
NAT.PZ_ve	MSMB	0.613864	0.0087612
ROI_T2_Skew	IFT57	0.613814	0.00876824
ROI_ADC_Integral	MFAP4	0.613593	0.00879934
CR_Volume	NCAPD3	0.613557	0.00880439
NAT_PZ_T2_Mean	OAZ1	0.613412	0.0088249
NAT.CR_Ktrans	BNIP3	0.612983	0.00888563
NAT.PZ_ADC_Mean	EGR1	0.612604	0.0089396
NAT.CR_T2_StDev	RPL28	0.612397	0.00896919
NAT.CR_T2_StDev	RPL28	0.612397	0.00896919
NAT.CR_ve	BNIP3	0.609437	0.009401
ROI_ADC_Skew	TRGV3	0.609348	0.00941436
NAT.CR_T2_StDev	EGR1	0.609237	0.00943081
NAT.PZ_ve	MCCC2	0.6086	0.00952615
NAT.PZ_Kep	MME	0.608273	0.00957539
NAT.PZ_ve	PMEPA1	0.608062	0.00960725
NAT_PZ_T2_Median	EIF3F_AS	0.608025	0.00961278
ProbMap_Med	TMEM63A	0.607675	0.0275913
ROI_T2_Skew	HSD17B6	0.607659	0.00966825
Prostate_Vol	GREM1	0.607505	0.00969174
ROI_Location	IFT57	0.6075	0.00969253
NAT_PZ_T2_Mean	EIF3F_AS	0.607123	0.00975005
ROI_Kep	BMPR1B	0.607095	0.00975439
ProbMap_High	MT1L	0.607025	0.0278032
ProbMap_Med	UPK3A	0.606659	0.0279229
NAT.PZ_ADC_Median	RPL10A	0.606498	0.00984611
NAT.PZ_Ktrans	NPY	0.606382	0.00986392
NAT.CR_Ktrans	PLA2G7	0.606251	0.00988427
NAT.CR_T2_Mean	FN1	0.60599	0.00992462
ROI_ADC_Mean	ANO7	0.60549	0.0100024
NAT_PZ_T2_Median	RPL28	0.605338	0.0100263
NAT_PZ_T2_Median	RPL28	0.605338	0.0100263
NAT.PZ_Kep	CSGALNACT1	0.605293	0.0100333
ROI_Ktrans	KLK3	0.605172	0.0100522
ROI_Ktrans	TRGC2	0.605107	0.0100625
NAT.CR_Ktrans	SLC22A3	0.604886	0.0100972
ProbMap_Low	KLK3	0.604832	0.0285271
ProbMap_Med	TMC5	0.60475	0.0285543
NAT.CR_T2_StDev	HLA-C	0.604711	0.0101248
ROI_T2_StDev	TMC5	0.603951	0.0102452
Prostate_Vol	FAM3B	0.60384	0.0102627
NAT.PZ_ADC_Median	AQP3	0.603747	0.0102776
ROI_T2_StDev	ATP6V0B	0.603239	0.010359
ProbMap_High	TMEFF2	0.602724	0.029236
ROI_T2_Skew	RLN1	0.602342	0.0105038
ROI_ADC_Kurt	TRGV3	0.602189	0.0105286
NAT.CR_T2_StDev	CDK19	0.601596	0.0106255
ProbMap_Med	COLCA1	0.601545	0.0296379
ROI_Ktrans	TSPAN1	0.601488	0.0106432
NAT.CR_ve	ARF1	0.60142	0.0106543
NAT.CR_ve	ARF1	0.60142	0.0106543
NAT.CR_ve	ARF1	0.60142	0.0106543
NAT.CR_ve	ZNF146	0.601265	0.0106799
NAT.CR_ve	ZNF146	0.601265	0.0106799
NAT.PZ_ADC_Median	EIF3F_AS	0.600899	0.0107402
NAT.PZ_ve	AZGP1	0.600507	0.0108051
NAT.PZ_Ktrans	SLC22A3	0.6004	0.0108229
ProbMap_Low	SERPINA3	0.600373	0.0300413
ProbMap_Med	CSGALNACT1	0.59992	0.0301985
ROI_Ktrans	KLK2	0.599676	0.0109438
CR_Volume	GREB1	0.599376	0.0109942
NAT.PZ_Ktrans	KIAA1324	0.59935	0.0109985
NAT_PZ_T2_Mean	PGC	0.599318	0.011004
NAT.CR_T2_StDev	RNPS1	0.598882	0.0110777
CR_Volume	CFAP69	0.598759	0.0110984
NAT.PZ_Ktrans	TUSC3	0.5987	0.0111085
NAT_PZ_T2_Mean	TUSC3	0.59867	0.0111137
ProbMap_Med	SERPINA3	0.59861	0.0306561
ROI_T2_Skew	ELK4	0.598575	0.0111297
NAT_PZ_T2_Median	TUSC3	0.598308	0.0111751
ROI_T2_Kurt	ARG2	0.598033	0.0112221
ProbMap_Med	TMSB15A	0.597937	0.0308934
NAT_PZ_T2_Mean	RPL28	0.597447	0.0113229
NAT_PZ_T2_Mean	RPL28	0.597447	0.0113229
ROI_ADC_Integral	ANXA1	0.59739	0.0113327
NAT.PZ_ADC_Mean	COLCA1	0.597101	0.0113825
ROI_T2_Skew	LCP1	0.596925	0.011413
Prostate_Vol	AGR2	0.596837	0.0114283
NAT.CR_ve	RLN1	0.595764	0.0116158
NAT.CR_Ktrans	PMEPA1	0.595062	0.0117398
ROI_Vol	CRIP1	0.594967	0.0319559
NAT.CR_T2_StDev	OAZ1	0.594616	0.011819
NAT.PZ_ADC_Mean	ARF1	0.594603	0.0118215
NAT.PZ_ADC_Mean	ARF1	0.594603	0.0118215
NAT.PZ_ADC_Mean	ARF1	0.594603	0.0118215
NAT.PZ_ve	ANPEP	0.594195	0.0118944
ROI_Ktrans	CYB5A	0.5939	0.0119472
NAT.CR_Ktrans	PSCA	0.593676	0.0119877
NAT.PZ_ve	CYB5A	0.592799	0.0121466
CR_Volume	ADAMTS1	0.591708	0.0123466
EC_Ext	NTN4	0.591675	0.0123527
NAT.CR_T2_Median	FOLH1	0.591384	0.0124065
NAT.CR_Ktrans	UBE2J1	0.59135	0.0124128
ProbMap_High	HLA-C	0.591165	0.0333544
NAT.PZ_Ktrans	KLK3	0.590769	0.012521
NAT_PZ_T2_Mean	SSR4	0.590444	0.0125817
ROI_T2_Q95	RPL10A	0.590046	0.0126565
ROI_T2_Skew	ARG2	0.58985	0.0126935
NAT.CR_ADC_Mean	MMP23B	0.589544	0.0127512
ROI_ProbMap_Med	PCAT4	0.589355	0.0340355
ProbMap_Med	FOS	0.588966	0.0341833
NAT.PZ_Ktrans	chr6-:27138311-27138611	0.588806	0.0128916
ProbMap_Med	SEC11C	0.588634	0.0343099
NAT.PZ_Ktrans	POTEM	0.588615	0.0129281
ROI_ProbMap_Med	EFNA5	0.588392	0.0344021
NAT_PZ_T2_Median	SSR4	0.587947	0.0130565
NAT.CR_ADC_Stdev	CRIP1	0.587818	0.0130814
NAT_PZ_T2_Mean	MBOAT2	0.587797	0.0130854
ROI_T2_Skew	TRPM8	0.587667	0.0131106
NAT_PZ_T2_Median	PGC	0.58762	0.0131197
ROI_T2_Kurt	ACADL	0.587601	0.0131233
NAT_PZ_T2_Median	SERPINA3	0.587518	0.0131394
NAT.CR_Ktrans	NIPAL3	0.587447	0.0131533
NAT.PZ_ADC_StDev	CHRNA2	0.587184	0.0132043
NAT_PZ_T2_Mean	SERPINA3	0.586626	0.0133134
ROI_Ktrans	ACPP	0.58623	0.013391
NAT.PZ_Kep	PPAP2A	0.585644	0.0135068
NAT_PZ_T2_Median	MBOAT2	0.585605	0.0135145
ROI_ve	EIF3F_AS	0.585485	0.0135382
ROI_ADC_Median	PWAR6	0.584749	0.0136851
NAT.CR_Ktrans	SLC16A1	0.584666	0.0137017
ProbMap_Med	GCNT1	0.584253	0.036011
Prostate_Vol	FOLH1	0.584124	0.0138106
CR_Volume	MMP23B	0.583968	0.0138422
ROI_Ktrans	SEC11C	0.583926	0.0138507
ROI_ve	CANX	0.583721	0.0138921
NAT.CR_T2_Median	TBPL1	0.583491	0.0139387
ROI_T2_Kurt	NIPAL3	0.583327	0.0139721
ROI_T2_Kurt	PPAP2A	0.583252	0.0139874
ROI_ADC_Median	TENM1	0.583243	0.0139892
NAT.PZ_Ktrans	SPOCK1	0.58246	0.0141494
NAT.CR_Ktrans	TPM3P9	0.582011	0.014242
ProbMap_Low	ZNF385B	0.581947	0.0369304
ROI_T2_Q95	GCNT1	0.581257	0.0143985
NAT.PZ_ve	ZNF350	0.581131	0.0144247
ROI_Location	MT1L	0.580938	0.0144651
NAT.PZ_Kep	BMPR1B	0.580538	0.0145489
NAT.PZ_ADC_Mean	GCNT1	0.580347	0.0145892
ROI_T2_Skew	TSPAN1	0.5803	0.014599
NAT_PZ_T2_Median	UBE2J1	0.580155	0.0146297
ProbMap_Med	REPS2	0.580038	0.0377043
NAT.CR_ADC_Stdev	SFRP2	0.579704	0.0147251
ProbMap_Low	ABCC4	0.579541	0.037908
ROI_ADC_Integral	GREM1	0.579457	0.0147774
NAT.PZ_ADC_Median	TRIB1	0.579092	0.0148553
NAT_PZ_T2_Mean	UBE2J1	0.579089	0.0148559
ROI_T2_Mean	EIF3F_AS	0.579068	0.0148603
NAT.CR_T2_Mean	RNPS1	0.579029	0.0148687
NAT.PZ_ADC_Mean	EGR2	0.578959	0.0148838
ROI_Kep	TMEFF2	0.578743	0.0149299
NAT.CR_ve	SSR4	0.578627	0.0149549
NAT.PZ_Ktrans	NIPAL3	0.578401	0.0150035
ProbMap_Low	SSR4	0.578169	0.0384737
ROI_ADC_Mean	SCD	0.57816	0.0150554
ROI_T2_StDev	KLK3	0.577942	0.0151025
ProbMap_Med	ZNF385B	0.577742	0.0386509
ROI_T2_Median	ZNF615	0.577547	0.0151881
ROI_ADC_Q5	AGR2	0.577214	0.0152607
Prostate_Vol	ADAMTS1	0.577046	0.0152975
NAT.CR_T2_StDev	RPL9	0.576946	0.0153192
Prostate_Vol	RNPS1	0.576943	0.01532
NAT.PZ_Ktrans	ST6GAL1	0.57671	0.0153711
ROI_ADC_Median	SCD	0.576705	0.0153722
ROI_ve	ORM2	0.576508	0.0154154
ROI_Location	MME	0.576196	0.0154842
ROI_T2_Kurt	MBOAT2	0.575618	0.015612
NAT.CR_Kep	IGKV-family	0.575598	0.0156166
ROI_T2_Kurt	TRPM8	0.575578	0.015621
NAT.CR_ADC_Stdev	HLA-C	0.575262	0.0156913
ROI_T2_Mean	SLC22A3	0.57488	0.0157767
ROI_Kep	PPAP2A	0.574862	0.0157807
EC_Ext	LRRN1	0.574337	0.0158988
NAT.PZ_ADC_Median	FOS	0.57433	0.0159003
ROI_ve	MT1H,MT1F	0.5741	0.0159522
NAT.CR_ve	SLC12A2	0.57403	0.015968
Prostate_Vol	SPSB2_AS	0.57396	0.0159838
ROI_ProbMap_High	PI15	0.573925	0.0402625
ROI_ve	GCNT1	0.573869	0.0160044
ROI_T2_Skew	SLC4A4	0.573573	0.0160716
NAT_PZ_T2_Mean	PLA2G7	0.573386	0.016114
NAT.PZ_ADC_Median	TMC5	0.573199	0.0161567
ROI_T2_Skew	MALT1	0.572789	0.0162505
ROI_ve	STEAP4	0.572697	0.0162716
NAT.PZ_Ktrans	TMEFF2	0.572655	0.0162812
ROI_T2_Q95	ABCC4	0.572333	0.0163554
NAT.CR_T2_StDev	RPL35	0.571866	0.0164632
NAT.CR_T2_Median	SFRP2	0.571796	0.0164795
NAT.CR_ADC_Median	MMP23B	0.571704	0.0165007
NAT_PZ_T2_Median	PLA2G7	0.571397	0.0165721
ProbMap_Med	TRIB1	0.571001	0.0415294
NAT.PZ_ve	HPGD	0.5708	0.0167116
ROI_ADC_Median	TPM3P9	0.570677	0.0167404
ProbMap_Med	PPAP2A	0.570336	0.0418214
ROI_Ktrans	OR51E2	0.570258	0.0168389
ROI_T2_Integral	IGJ	0.570156	0.0168629
ROI_T2_Mean	ZNF615	0.570122	0.0168711
ROI_T2_Median	PGC	0.570024	0.0168942
ROI_Vol	SPAG7	0.569969	0.0419834
ROI_T2_Q95	ATP6V0B	0.569927	0.0169172
NAT_PZ_T2_Median	RPL30	0.569861	0.0169327
NAT_PZ_T2_Median	RPL30	0.569861	0.0169327
ROI_T2_Q95	ELOVL5	0.569833	0.0169393
NAT.CR_ve	HSD17B6	0.569053	0.0171249
ROI_ADC_Q5	FAM3B	0.568819	0.0171809
ROI_ADC_Kurt	ANPEP	0.568386	0.0172848
ROI_Kep	HSD17B6	0.568249	0.0173178
NAT.PZ_Kep	SLC22A3	0.568133	0.0173456
ROI_T2_Integral	A2M	0.56806	0.0173634
NAT.CR_Ktrans	ELOVL5	0.567933	0.017394
NAT_PZ_T2_Mean	HSP90B1	0.567688	0.0174533
ROI_Ktrans	HIST1H2BD	0.567659	0.0174604
ROI_ve	ATP6V0B	0.567193	0.0175737
NAT.PZ_Ktrans	CPE	0.566983	0.0176249
NAT.PZ_ADC_Mean	CYR61	0.566696	0.0176953
ROI_ADC_Median	CPE	0.566495	0.0177446
ProbMap_Med	RPL10A	0.566324	0.0436155
NAT_PZ_T2_Median	EIF3F	0.566217	0.0178128
ROI_T2_Q95	KLK3	0.56613	0.0178343
NAT.PZ_T2_StDev	MCCC2	0.566126	0.0178354
ROI_T2_StDev	GDF15	0.565749	0.0179284
ROI_ADC_Q95	SLC38A11	0.565544	0.0179791
NAT.PZ_Kep	NPY	0.565436	0.018006
ProbMap_Low	GDI2	0.565262	0.0440993
ProbMap_Low	GDI2	0.565262	0.0440993
ROI_ADC_Integral	chr6-:32746853-32746875	0.564726	0.0181832
ProbMap_Low	HSP90B1	0.5646	0.0444028
NAT.CR_ve	SERPINA3	0.564385	0.0182687
ROI_ADC_Mean	TENM1	0.563985	0.0183694
NAT.CR_Kep	ERG	0.563885	0.0183948
ROI_ADC_Mean	GREB1	0.563797	0.0184168
NAT.CR_ve	KRT14	0.563598	0.0184673
NAT_PZ_T2_Mean	RPL30	0.56338	0.0185225
NAT_PZ_T2_Mean	RPL30	0.56338	0.0185225
ROI_ADC_Integral	MMP23B	0.563267	0.0185513
NAT.CR_ve	ATP6V0B	0.562998	0.0186198
ProbMap_Med	RPL14P1	0.562933	0.0451743
NAT.PZ_ADC_Median	TMEM45B	0.562643	0.0187105
EC_Ext	FN1	0.562546	0.0187353
ROI_ADC_Q95	TENM1	0.562103	0.0188493
ProbMap_Low	CANX	0.561908	0.0456531
ROI_ProbMap_Low	CCDC144B	0.561835	0.0456874
NAT.CR_ADC_Median	EFEMP1	0.561772	0.0189345
NAT.PZ_ADC_Mean	EIF3F_AS	0.561659	0.0189639
ROI_T2_Q5	H3F3A	0.561636	0.0189698
ROI_T2_StDev	RPS5	0.561314	0.0190532
ROI_T2_StDev	RPS5	0.561314	0.0190532
NAT.PZ_Ktrans	PSCA	0.561292	0.019059
ROI_Location	BMPR1B	0.560771	0.0191946
NAT.PZ_ADC_Mean	RPL10A	0.560506	0.019264
ROI_T2_Q95	PGC	0.560358	0.0193026
NAT.PZ_Ktrans	CSGALNACT1	0.560228	0.0193369
NAT.CR_T2_Mean	EFEMP1	0.559502	0.0195282
ROI_Kep	TUSC3	0.559405	0.0195539
NAT_PZ_T2_Mean	BMPR1B	0.559392	0.0195576
NAT.CR_T2_StDev	EFNA5	0.559384	0.0195595
NAT.PZ_ADC_StDev	RAB3B	0.559278	0.0195876
NAT_PZ_T2_Mean	MT1H,MT1F	0.559269	0.01959
NAT_PZ_T2_Median	HSP90B1	0.558917	0.0196836
NAT.CR_Ktrans	HSP90B1	0.558645	0.0197562
ROI_T2_Mean	PGC	0.558519	0.0197898
ROI_ve	ZNF350	0.558515	0.019791
NAT.PZ_ADC_Mean	TSPAN1	0.558381	0.0198269
ROI_Kep	SLC2A12	0.557994	0.0199308
NAT.CR_ADC_Stdev	MFAP4	0.557843	0.0199715
NAT.PZ_Ktrans	ZNF615	0.557836	0.0199733
EC_Ext	UPK3A	0.557763	0.019993
ROI_Kep	SLC16A1	0.557438	0.0200807
NAT.PZ_ADC_Median	TSPAN8	0.557363	0.0201009
NAT.CR_ADC_Median	IGJ	0.557357	0.0201026
ROI_Ktrans	SSR4	0.557301	0.0201179
ROI_T2_StDev	PGC	0.556822	0.0202478
NAT_PZ_T2_Median	BMPR1B	0.556744	0.0202692
NAT.CR_ADC_Mean	EFEMP1	0.55636	0.0203739
ROI_T2_Integral	chr6-:32746853-32746875	0.556321	0.0203848
NAT.PZ_T2_StDev	ADAMTS1	0.556248	0.0204048
Prostate_Vol	MMP23B	0.556062	0.0204557
ROI_Location	SLC16A1	0.555701	0.0205549
ROI_Location	MBOAT2	0.555408	0.0206359
NAT.CR_Kep	ST6GAL1	0.555248	0.02068
ROI_Vol	MMP23B	0.555198	0.04888
ROI_T2_Q95	CSGALNACT1	0.555025	0.0207418
NAT_PZ_T2_Mean	BNIP3	0.554886	0.0207806
NAT.PZ_ADC_Median	TSPAN1	0.554716	0.0208278
NAT_PZ_T2_Mean	EIF3F	0.554466	0.0208974
ROI_ve	PMEPA1	0.554446	0.0209029
ROI_ve	MYBPC1	0.554441	0.0209045
NAT.CR_ADC_Stdev	APOD	0.554326	0.0209366
ROI_Vol	EFNA5	0.554214	0.0493663
NAT.PZ_ADC_Mean	TRPM8	0.553604	0.0211392
NAT_PZ_T2_Median	RPL35	0.553515	0.0211641
ProbMap_High	PCAT4	0.5535	0.0497214
ProbMap_Low	NPY	0.553443	0.0497498
ROI_T2_Median	H3F3A	0.553341	0.0212134
NAT.PZ_Ktrans	HIST1H2BD	0.55331	0.0212222
ROI_T2_StDev	UQCRQ	0.552881	0.0213434
ROI_ADC_Kurt	RLN1	0.55263	0.0214147
NAT_PZ_T2_Median	BNIP3	0.552397	0.021481
NAT.PZ_Kep	ZNF615	0.55238	0.021486
NAT.PZ_ADC_Mean	MCCC2	0.552215	0.0215331
NAT.PZ_Ktrans	CPLX3	0.551968	0.0216038
NAT.CR_T2_StDev	FOS	0.551844	0.0216394
NAT_PZ_T2_Median	MCCC2	0.551191	0.021827
NAT.CR_ADC_Mean	IGJ	0.550969	0.0218915
NAT_PZ_T2_Median	F3	0.550855	0.0219244
ROI_T2_StDev	RPL10A	0.550155	0.0221279
NAT_PZ_T2_Median	MT1H,MT1F	0.54998	0.022179
NAT_PZ_T2_Mean	MCCC2	0.549954	0.0221866
NAT.CR_T2_StDev	MFAP4	0.549804	0.0222306
ROI_T2_Kurt	PEBP4	0.549793	0.0222338
NAT.PZ_Ktrans	HSP90B1	0.549356	0.0223619
NAT_PZ_T2_Mean	CHRNA2	0.549299	0.0223789
NAT.PZ_Kep	MBOAT2	0.549157	0.0224207
CR_Volume	TENM1	0.549144	0.0224245
NAT_PZ_T2_Mean	F3	0.548575	0.0225928
NAT.CR_Kep	SLC12A2	0.548211	0.022701
ROI_Ktrans	TPD52	0.548169	0.0227132
NAT.PZ_Kep	NEFH	0.548159	0.0227163
ROI_ADC_Skew	C4orf3	0.547949	0.0227789
ROI_Ktrans	ZNF350	0.547853	0.0228076
NAT.CR_T2_Mean	NCAPD3	0.547637	0.0228721
CR_Volume	FN1	0.547369	0.0229527
NAT.CR_T2_Median	A2M	0.547306	0.0229715
ROI_T2_Kurt	MT1L	0.546456	0.0232281
NAT.PZ_Kep	PSCA	0.546392	0.0232474
ROI_Location	MALT1	0.546231	0.0232963
PZ_Volume	MFAP4	0.546174	0.0233136
NAT_PZ_T2_Mean	RPL35	0.546153	0.0233198
EC_Ext	DPT	0.545983	0.0233717
ROI_Ktrans	PDLIM5	0.545897	0.0233978
NAT.CR_T2_StDev	AQP3	0.545462	0.0235307
PZ_Volume	PCP4	0.545442	0.0235368
ROI_ADC_Q5	PRPF8	0.545129	0.0236329
NAT.CR_T2_StDev	RPL14P1	0.544876	0.0237107
NAT.CR_ADC_Stdev	CCDC144B	0.544796	0.0237353
NAT.PZ_ADC_Mean	AQP3	0.544598	0.0237964
NAT.CR_ADC_Stdev	C19orf33	0.543406	0.0241666
ROI_Ktrans	MBOAT2	0.543213	0.024227
ROI_T2_Kurt	IFT57	0.542952	0.0243088
NAT_PZ_T2_Median	CHRNA2	0.542683	0.0243933
ROI_ADC_Kurt	CYB5A	0.542409	0.0244797
NAT.PZ_ADC_StDev	NEFH	0.542328	0.0245053
ROI_Location	SPOCK1	0.542313	0.02451
NAT.PZ_ADC_Mean	FOS	0.542225	0.0245376
ROI_ve	TPD52	0.542176	0.0245534
ROI_T2_Skew	REPS2	0.542105	0.0245758
ROI_ADC_Median	PGC	0.541979	0.0246158
ROI_T2_Skew	HMGCS2	0.541872	0.0246495
ROI_T2_Integral	LYZ	0.541786	0.0246769
NAT.PZ_ADC_StDev	HOMER2	0.541784	0.0246776
ROI_T2_Median	MT1H,MT1F	0.541481	0.0247739
PZ_Volume	CDR1	0.541213	0.0248592
ROI_T2_Kurt	SPON2	0.541119	0.0248895
ROI_ADC_Median	GREB1	0.54108	0.0249018
NAT.CR_T2_StDev	EGR2	0.54095	0.0249434
NAT.PZ_ADC_StDev	KIAA1324	0.540652	0.025039
NAT.PZ_ADC_StDev	AFF3	0.540345	0.0251379
NAT.PZ_ADC_StDev	ERG	0.539923	0.0252739
ROI_T2_Skew	PPAP2A	0.539836	0.0253021
NAT.PZ_Ktrans	CCDC144B	0.538599	0.0257051
NAT.CR_ve	POTEM	0.538319	0.0257972
NAT.CR_ve	HSP90B1	0.538042	0.0258881
ROI_T2_Mean	H3F3A	0.537557	0.0260485
NAT.PZ_Kep	ELK4	0.537546	0.0260521
ROI_T2_Kurt	ANPEP	0.537499	0.0260679
ROI_Ktrans	REPS2	0.537345	0.0261187
ROI_Location	POTEM	0.537329	0.0261243
NAT.CR_ve	PMEPA1	0.536989	0.0262372
NAT.PZ_Kep	CACNA1D	0.536738	0.0263207
NAT.PZ_ADC_Median	ZNF385B	0.536274	0.026476
ROI_ADC_Mean	SNAP91	0.535897	0.0266028
ROI_Kep	PDLIM5	0.535815	0.0266302
NAT.PZ_Kep	MSMB	0.535595	0.0267044
ROI_Ktrans	CHRNA2	0.535101	0.0268717
NAT.PZ_Kep	MYBPC1	0.534984	0.0269115
NAT.PZ_ADC_Median	TMSB15A	0.534872	0.0269496
ROI_T2_Median	CHRNA2	0.534635	0.0270301
ROI_T2_StDev	TMSB15A	0.534349	0.0271276
NAT.PZ_ADC_Median	LCP1	0.534276	0.0271525
NAT.CR_T2_Median	CDR1	0.534249	0.0271619
ROI_T2_Skew	NAMPT	0.53409	0.0272162
ROI_T2_Integral	GREM1	0.534059	0.0272271
NAT.PZ_ADC_Mean	HSD17B6	0.533815	0.0273106
NAT.PZ_ADC_Mean	TRIB1	0.533697	0.0273512
NAT.PZ_Kep	SPOCK1	0.533499	0.0274194
NAT.PZ_Kep	KLK2	0.533431	0.0274428
ROI_ve	CSGALNACT1	0.533354	0.0274692
NAT.PZ_Ktrans	ORM2	0.533351	0.0274704
Prostate_Vol	TBPL1	0.53306	0.0275709
ROI_ADC_Median	ORM2	0.532978	0.0275993
NAT.PZ_T2_StDev	OR51E2	0.532866	0.027638
ROI_ADC_Kurt	IFT57	0.532783	0.027667
NAT.PZ_Kep	TUSC3	0.532753	0.0276772
ROI_T2_Q95	KLK2	0.532692	0.0276984
ROI_ve	KLK2	0.532652	0.0277126
NAT.PZ_ADC_Median	TRPM8	0.532239	0.0278563
ROI_ve	SSR4	0.532024	0.0279312
ROI_Ktrans	TMEFF2	0.532006	0.0279375
ROI_Ktrans	GDF15	0.531685	0.02805
ROI_ADC_Mean	CPE	0.53018	0.0285816
ROI_ve	TMC5	0.529631	0.0287772
NAT.PZ_ADC_Mean	LRRN1	0.529555	0.0288043
ROI_ve	ACSM3	0.529523	0.0288158
ROI_ADC_Q95	H3F3A	0.52933	0.0288851
ROI_ADC_Integral	RBPMS	0.529123	0.0289595
NAT.CR_T2_Median	FAM3B	0.529041	0.0289889
NAT.PZ_ADC_StDev	CSGALNACT1	0.528979	0.029011
NAT.CR_ADC_Stdev	OGN	0.528776	0.0290841
NAT.PZ_T2_StDev	SPON2	0.528767	0.0290876
NAT.PZ_ADC_StDev	MT1H,MT1F	0.528662	0.0291253
ROI_Location	NIPAL3	0.528548	0.0291664
NAT.CR_T2_Mean	AGR2	0.528492	0.0291867
NAT.PZ_Kep	SEC11C	0.528159	0.0293075
ROI_ADC_Mean	PWAR6	0.527723	0.029466
NAT_PZ_T2_Mean	CACNA1D	0.527628	0.0295006
Prostate_Vol	GREB1	0.527321	0.0296125
PZ_Volume	PER3	0.527256	0.0296364
NAT.PZ_Kep	PLA2G7	0.527179	0.0296643
ROI_T2_Q95	TRGC2	0.526766	0.0298159
NAT_PZ_T2_Median	UGDH	0.526568	0.0298889
ROI_T2_Kurt	HSD17B6	0.526414	0.0299456
NAT.PZ_ADC_StDev	PEBP4	0.525901	0.0301352
ROI_Location	ARG2	0.525589	0.0302511
NAT_PZ_T2_Median	CACNA1D	0.525486	0.0302894
EC_Ext	COLCA1	0.525382	0.0303281
NAT_PZ_T2_Mean	UGDH	0.525307	0.0303557
ROI_T2_Mean	CSGALNACT1	0.524965	0.0304834
ROI_Location	PEBP4	0.524857	0.030524
NAT.PZ_ADC_StDev	MME	0.524726	0.030573
NAT.CR_T2_Median	SFRP4	0.524474	0.0306676
ROI_Kep	PCAT4	0.524447	0.0306776
ROI_T2_Integral	FGC2RA	0.524383	0.0307018
ROI_T2_Kurt	REPS2	0.524197	0.0307718
ROI_T2_Kurt	BMPR1B	0.524086	0.0308134
ROI_T2_Integral	CRIP1	0.523941	0.0308681
ROI_Ktrans	SLC2A12	0.523675	0.0309686
ROI_ADC_Skew	IFT57	0.523564	0.0310108
EC_Ext	RNPS1	0.523386	0.0310781
CR_Volume	ANO7	0.52318	0.0311566
Prostate_Vol	SFRP2	0.523123	0.0311779
ROI_T2_Q95	ZNF615	0.522836	0.0312875
ROI_T2_Kurt	SLC4A4	0.522773	0.0313113
ROI_Ktrans	HSD17B6	0.522576	0.0313867
NAT.PZ_ADC_Median	GDI2	0.522508	0.0314127
NAT.PZ_ADC_Median	GDI2	0.522508	0.0314127
ROI_Ktrans	ELOVL5	0.522045	0.0315901
ROI_T2_Q95	HSP90B1	0.521901	0.0316454
ROI_Ktrans	AZGP1	0.521761	0.0316994
ROI_T2_Median	EIF3F_AS	0.521589	0.0317656
NAT.CR_T2_StDev	HNRNPA1	0.521134	0.0319417
NAT.CR_Ktrans	GLYATL1	0.520552	0.0321678
ROI_T2_Q5	EIF3F_AS	0.520414	0.0322214
NAT.CR_T2_Mean	SPON2	0.520389	0.0322314
ROI_ve	KLK3	0.520033	0.0323705
NAT.PZ_ADC_Median	LRRN1	0.519877	0.0324314
NAT.PZ_ADC_Mean	TMEM45B	0.519849	0.0324425
ROI_T2_StDev	CSGALNACT1	0.519569	0.0325525
ROI_ADC_Q95	SNAP91	0.519467	0.0325926
NAT.PZ_T2_StDev	CYB5A	0.519021	0.0327684
ROI_T2_Skew	MBOAT2	0.518834	0.0328426
NAT.PZ_Ktrans	ACADL	0.51875	0.0328755
ROI_ADC_Q5	TARDBP	0.518651	0.0329147
NAT.PZ_Ktrans	SLC2A12	0.518648	0.032916
ROI_T2_Skew	TUSC3	0.518646	0.0329167
ROI_Kep	ARG2	0.518603	0.032934
NAT.PZ_ADC_Median	UPK3A	0.518371	0.033026
ROI_T2_StDev	STEAP4	0.518323	0.0330453
NAT.PZ_T2_StDev	HMGCS2	0.518284	0.0330606
NAT.CR_T2_StDev	RPS5	0.518077	0.0331432
NAT.CR_T2_StDev	RPS5	0.518077	0.0331432
ROI_T2_StDev	UBE2Q2P6	0.518076	0.0331435
ROI_T2_StDev	UBE2Q2P6	0.518076	0.0331435
ROI_ve	PLA2G7	0.518032	0.0331609
NAT_PZ_T2_Mean	HSD17B6	0.51763	0.0333217
NAT_PZ_T2_Median	HSD17B6	0.517258	0.0334709
NAT.PZ_ADC_Median	TRGC2	0.517096	0.0335357
NAT.CR_ve	ZNF615	0.517065	0.0335482
ROI_ve	GOLM1	0.51705	0.0335543
ROI_T2_Kurt	NAMPT	0.516862	0.03363
ROI_Kep	HMGCS2	0.516847	0.0336362
CR_Volume	GREM1	0.516647	0.0337168
ROI_T2_Skew	PDLIM5	0.516617	0.033729
NAT_PZ_T2_Median	SLC16A1	0.516428	0.0338053
NAT.PZ_Ktrans	GOLM1	0.516112	0.0339332
NAT.CR_T2_Mean	HMGCS2	0.516111	0.0339337
ROI_T2_Skew	PLA2G2A	0.516107	0.0339353
ROI_Location	TRPM8	0.516039	0.0339631
NAT.PZ_ADC_Median	F3	0.515941	0.034003
ROI_Ktrans	PLA2G2A	0.515917	0.0340124
ROI_T2_Q5	KLK2	0.515811	0.0340556
NAT.PZ_Kep	C19orf33	0.515688	0.0341058
NAT_PZ_T2_Mean	ZNF146	0.515602	0.0341407
NAT_PZ_T2_Mean	ZNF146	0.515602	0.0341407
ROI_ve	ERG	0.515235	0.0342909
NAT_PZ_T2_Median	RCN1	0.515169	0.0343178
ROI_Kep	GOLM1	0.515036	0.0343723
NAT_PZ_T2_Mean	SLC16A1	0.514096	0.0347591
NAT.PZ_ADC_StDev	TMEM63A	0.514063	0.0347728
NAT.CR_Kep	PTGDS	0.513445	0.0350288
NAT_PZ_T2_Mean	RCN1	0.5133	0.0350894
NAT.PZ_T2_StDev	SFRP4	0.513123	0.0351631
ROI_T2_Mean	CHRNA2	0.51312	0.0351645
CR_Volume	SFRP2	0.513063	0.0351882
NAT.CR_Ktrans	CCDC144B	0.513	0.0352143
ROI_T2_Q95	RPL14P1	0.512962	0.0352301
ROI_Kep	MBOAT2	0.512943	0.0352384
ROI_T2_Skew	NIPAL3	0.512451	0.0354443
ROI_T2_Skew	BMPR1B	0.512292	0.0355108
NAT.CR_ADC_Stdev	SNAI2	0.511401	0.0358868
NAT.PZ_Kep	ERG	0.511385	0.0358937
NAT_PZ_T2_Median	NEFH	0.511382	0.035895
ROI_ADC_Q95	NCAPD3	0.511373	0.0358987
ROI_T2_StDev	GLYATL1	0.511032	0.0360435
NAT_PZ_T2_Mean	NEFH	0.510823	0.0361322
NAT.CR_T2_StDev	TRIB1	0.510813	0.0361365
NAT_PZ_T2_Median	ZNF146	0.510801	0.0361418
NAT_PZ_T2_Median	ZNF146	0.510801	0.0361418
ROI_ADC_StDev	SLC12A2	0.510641	0.0362099
NAT.PZ_Kep	SNAP91	0.510282	0.0363631
ROI_T2_Mean	MT1H,MT1F	0.510223	0.0363883
NAT.CR_Kep	APOD	0.509073	0.0368832
ROI_ADC_Integral	MMP7	0.508779	0.0370104
NAT.CR_T2_Median	ANXA1	0.508551	0.0371097
ROI_T2_Kurt	SLC2A12	0.508438	0.0371587
ROI_T2_StDev	CDK19	0.508417	0.0371678
ROI_Kep	PLA2G2A	0.50839	0.0371794
NAT.CR_T2_Median	AGR2	0.508018	0.0373415
ROI_T2_StDev	RPL30	0.508	0.0373496
ROI_T2_StDev	RPL30	0.508	0.0373496
ROI_ve	PSMB2	0.507953	0.0373699
ROI_ve	PSMB2	0.507953	0.0373699
NAT.CR_T2_StDev	CYR61	0.507949	0.0373718
Prostate_Vol	CFAP69	0.507775	0.0374477
ROI_ADC_Median	MSMB	0.507631	0.037511
NAT.CR_Ktrans	TRPM8	0.507491	0.0375725
PZ_Volume	CRIP1	0.507295	0.0376585
NAT.CR_Ktrans	KRT14	0.506843	0.0378574
ROI_T2_Mean	PSMB2	0.506787	0.0378821
ROI_T2_Mean	PSMB2	0.506787	0.0378821
NAT.CR_Kep	FMOD	0.506779	0.0378856
ROI_T2_Integral	PSMB2	0.50636	0.0380709
ROI_T2_Integral	PSMB2	0.50636	0.0380709
ROI_Location	SLC30A4	0.506094	0.038189
ROI_T2_Integral	H3F3A	0.505666	0.0383791
NAT.PZ_ve	chr6-:27138311-27138611	0.505605	0.0384065
ROI_T2_Skew	SLC30A4	0.505312	0.0385375
ROI_Location	C4orf3	0.505286	0.0385489
NAT.CR_T2_Mean	PLA2G2A	0.504922	0.0387119
ROI_T2_Q5	ZNF615	0.504909	0.0387179
ROI_ADC_Integral	APOD	0.504288	0.0389972
NAT.PZ_ADC_StDev	PLA2G7	0.503777	0.0392285
ROI_ADC_Mean	CFAP69	0.503706	0.0392607
NAT.PZ_Ktrans	SNAP91	0.503306	0.0394424
NAT.CR_ve	TPD52	0.503046	0.039561
ROI_ADC_Median	TPD52	0.502841	0.0396545
NAT.PZ_Kep	ZNF350	0.502791	0.0396773
NAT.CR_ve	NIPAL3	0.502035	0.0400238
NAT.PZ_ve	ATP6V0B	0.501907	0.0400832
ROI_ve	SERINC5	0.501767	0.0401477
ROI_T2_Q95	PSMB2	0.501642	0.0402053
ROI_T2_Q95	PSMB2	0.501642	0.0402053
NAT.CR_T2_Mean	IFT57	0.501565	0.0402407
NAT.PZ_ADC_Median	MCCC2	0.501249	0.0403873
ROI_ADC_Integral	LYZ	0.500381	0.0407907
ROI_T2_Mean	KLK2	0.500253	0.0408507
NAT_PZ_T2_Mean	NUDT11	0.500007	0.0409659
NAT.PZ_Ktrans	PWAR6	0.49957	0.0411706
NAT.PZ_ADC_Mean	LCP1	0.499449	0.0412277
ROI_T2_Median	CSGALNACT1	0.499309	0.0412936
NAT_PZ_T2_Median	REPS2	0.499242	0.0413251
NAT.PZ_Ktrans	CACNA1D	0.499226	0.0413325
ROI_ve	ST6GAL1	0.499188	0.0413507
NAT.CR_Ktrans	PI15	0.498978	0.04145
NAT.PZ_ADC_StDev	ACPP	0.498805	0.0415317
NAT.PZ_ADC_StDev	NUDT11	0.498589	0.0416342
NAT.PZ_ADC_StDev	RCN1	0.497993	0.0419173
NAT_PZ_T2_Mean	REPS2	0.497927	0.0419488
ROI_ADC_Median	ANXA2R	0.49777	0.0420238
NAT.CR_ADC_Median	SNAI2	0.497706	0.0420544
CR_Volume	ANXA1	0.49749	0.0421574
ROI_T2_Integral	SPAG7	0.497281	0.0422578
NAT.PZ_ve	PRPF8	0.497187	0.042303
CR_Volume	SCD	0.496555	0.0426071
ROI_T2_StDev	AZGP1	0.4963	0.0427301
NAT.PZ_Ktrans	TMSB15A	0.49627	0.0427445
ROI_ADC_Mean	SLC22A3	0.496227	0.0427653
ROI_ADC_Median	HIST1H2BD	0.4957	0.0430212
ROI_T2_Skew	SSR4	0.495366	0.0431837
ROI_T2_Mean	KLK3	0.495206	0.0432616
ROI_T2_Kurt	LCP1	0.4949	0.0434114
NAT.PZ_Kep	DPP4	0.494881	0.0434203
NAT.CR_Kep	TMEM63A	0.494759	0.0434804
NAT.PZ_Ktrans	REPS2	0.49459	0.043563
ROI_Location	ACPP	0.494587	0.0435646
NAT.CR_ve	ANPEP	0.494201	0.0437544
NAT.CR_ADC_Mean	SNAI2	0.493747	0.0439781
NAT.CR_T2_Mean	ARG2	0.493695	0.0440043
ROI_T2_Mean	RPL10A	0.493577	0.0440622
NAT.PZ_ADC_Mean	TMSB15A	0.492614	0.0445409
NAT.CR_Ktrans	ACADL	0.492318	0.0446891
Prostate_Vol	NCAPD3	0.492297	0.0446994
ROI_ADC_Mean	TPD52	0.49212	0.0447879
ROI_ADC_Mean	TPM3P9	0.491105	0.0452986
NAT.PZ_Kep	PMEPA1	0.490981	0.0453618
ROI_Location	SLC2A12	0.490944	0.0453805
NAT.CR_T2_Median	CFAP69	0.490926	0.0453894
NAT.PZ_Ktrans	SLC30A4	0.490771	0.045468
NAT_PZ_T2_Median	NUDT11	0.490748	0.0454795
ROI_Ktrans	HOMER2	0.490507	0.0456018
NAT.PZ_ADC_Median	OR51E2	0.490422	0.0456449
ROI_Location	REPS2	0.490321	0.0456963
ROI_Ktrans	CPE	0.490309	0.0457025
ROI_Location	ZNF146	0.490214	0.0457509
ROI_Location	ZNF146	0.490214	0.0457509
PZ_Volume	C7	0.490139	0.0457891
NAT.CR_T2_Mean	TENM1	0.489796	0.0459641
ROI_T2_Q5	CHRNA2	0.489765	0.0459799
NAT.PZ_T2_StDev	GDF15	0.489122	0.0463097
ROI_Kep	ACPP	0.488884	0.0464319
ROI_T2_Q95	TSPAN1	0.488669	0.0465428
NAT.CR_Ktrans	SERPINA3	0.48859	0.0465835
ROI_T2_StDev	SSR4	0.488541	0.0466088
ROI_ADC_Integral	HPGD	0.487963	0.0469082
NAT_PZ_T2_Mean	GDF15	0.487873	0.0469549
NAT.CR_T2_Median	PER3	0.487644	0.0470738
NAT.CR_Ktrans	GCNT1	0.487176	0.0473176
NAT.PZ_ADC_Mean	TSPAN8	0.487086	0.0473645
ROI_T2_Q5	RPL10A	0.486726	0.0475533
ROI_ADC_Skew	ANPEP	0.486672	0.0475813
NAT.PZ_Kep	KRT14	0.486446	0.0476999
ROI_T2_StDev	RPL9	0.486415	0.0477163
ROI_Ktrans	GLYATL1	0.486327	0.0477628
NAT.CR_T2_Mean	ANO7	0.486323	0.0477648
NAT.PZ_Kep	RCN1	0.485902	0.0479865
ROI_T2_StDev	KLK2	0.48567	0.0481092
NAT.PZ_ADC_Mean	ZNF385B	0.485505	0.0481965
ROI_Location	TUSC3	0.485179	0.0483691
NAT.PZ_T2_StDev	RPS13P2	0.484634	0.0486593
NAT.PZ_T2_StDev	RPS13P2	0.484634	0.0486593
NAT.PZ_ADC_Mean	UPK3A	0.484225	0.0488778
ROI_T2_Q95	TMC5	0.484088	0.0489513
ROI_T2_StDev	SEC11C	0.483954	0.049023
NAT.CR_Ktrans	ARF1	0.483942	0.0490297
NAT.CR_Ktrans	ARF1	0.483942	0.0490297
NAT.CR_Ktrans	ARF1	0.483942	0.0490297
ROI_ve	RAB3B	0.48352	0.0492561
ROI_Ktrans	PPAP2A	0.48326	0.0493961
ROI_T2_Q95	STEAP4	0.483154	0.0494534
ROI_T2_Q5	KLK3	0.483102	0.0494815
NAT.PZ_ADC_Mean	ATP6V0B	0.482951	0.0495634
ROI_Kep	MALT1	0.482922	0.0495791
ROI_T2_StDev	RPS13P2	0.482681	0.0497094
ROI_T2_StDev	RPS13P2	0.482681	0.0497094
EC_Ext	chr6-:32746853-32746875	0.482636	0.0497337
ROI_T2_Q5	SLC22A3	0.48252	0.0497966
NAT.CR_ADC_Stdev	SCD	-0.482275	0.0499298
NAT.PZ_T2_StDev	ERG	-0.482452	0.0498338
EC_Ext	MCCC2	-0.483055	0.0495071
ROI_ve	GREM1	-0.483476	0.0492797
NAT.PZ_ADC_Mean	CRIP1	-0.483536	0.0492477
EC_Ext	DPP4	-0.484006	0.0489952
CR_Volume	SERPINA3	-0.484122	0.0489332
NAT.CR_ADC_Mean	PDLIM5	-0.484462	0.0487511
ROI_T2_Mean	C7	-0.484467	0.0487484
NAT.CR_T2_Median	ANKH	-0.48461	0.0486723
ROI_T2_Median	HLA-C	-0.484629	0.048662
NAT.CR_Ktrans	RBPMS	-0.484875	0.0485307
EC_Ext	ACSM3	-0.484895	0.0485202
NAT.CR_ADC_Stdev	SLC2A12	-0.485199	0.0483587
NAT.CR_T2_StDev	SCD	-0.485403	0.0482503
NAT.PZ_T2_StDev	NTN4	-0.485455	0.048223
NAT.CR_T2_StDev	SLC22A3	-0.485819	0.0480305
NAT.CR_T2_Median	ZNF385B	-0.48641	0.047719
NAT.CR_ADC_Mean	SCD	-0.486491	0.0476766
Prostate_Vol	NTN4	-0.486917	0.0474532
ROI_Location	HNRNPC	-0.486937	0.0474424
NAT_PZ_T2_Median	SFRP4	-0.487145	0.047334
ROI_T2_Integral	TRPM8	-0.487251	0.0472786
NAT.CR_T2_Median	MT1H,MT1F	-0.488162	0.0468046
EC_Ext	SERPINA3	-0.488172	0.0467998
NAT.CR_ADC_Median	PDLIM5	-0.488366	0.0466989
ROI_ve	DPT	-0.488516	0.0466218
NAT.PZ_ADC_StDev	A2M	-0.48877	0.0464906
EC_Ext	ELOVL5	-0.488816	0.046467
CR_Volume	REPS2	-0.488892	0.0464278
ROI_T2_Integral	CHRNA2	-0.489638	0.0460447
CR_Volume	RPL18	-0.489955	0.0458831
ROI_ADC_Median	FLRT3	-0.489992	0.045864
NAT.PZ_ve	GDI2	-0.490054	0.0458323
NAT.PZ_ve	GDI2	-0.490054	0.0458323
NAT.CR_ADC_Median	SCD	-0.490266	0.0457245
ROI_T2_Mean	SPSB2_AS	-0.49043	0.045641
NAT.CR_Ktrans	LRRN1	-0.490714	0.0454966
NAT.CR_T2_Mean	RPL10A	-0.491002	0.0453507
ROI_ADC_Median	SLC14A1	-0.49128	0.0452105
ROI_ADC_StDev	RNPS1	-0.491461	0.0451193
ROI_ADC_Mean	C7	-0.491493	0.0451032
NAT.PZ_ve	TMEM45B	-0.49191	0.0448934
ROI_ADC_Integral	AZGP1	-0.492556	0.0445699
ROI_T2_Median	C7	-0.492572	0.044562
ROI_ve	SNAI2	-0.492884	0.0444064
EC_Ext	NIPAL3	-0.493221	0.044239
ROI_ADC_StDev	ADAMTS1	-0.493306	0.0441966
NAT.CR_ADC_Median	TMEFF2	-0.493463	0.0441187
ROI_T2_Median	A2M	-0.494225	0.0437424
NAT.PZ_T2_StDev	SLC12A2	-0.494322	0.0436947
NAT.CR_ADC_Mean	CYB5A	-0.49481	0.0434553
ROI_T2_Skew	SLC38A11	-0.495021	0.0433522
NAT.PZ_ADC_Mean	MSMB	-0.495139	0.0432942
NAT_PZ_T2_Mean	SFRP4	-0.495358	0.0431875
ROI_T2_Integral	NPY	-0.495432	0.0431515
NAT.CR_T2_StDev	RAB3B	-0.495636	0.0430523
NAT.CR_ADC_Median	GUCY1A3	-0.495798	0.0429733
EC_Ext	PEBP4	-0.496276	0.0427417
ROI_ADC_Integral	SPOCK1	-0.49651	0.0426289
NAT.CR_T2_Mean	SLC14A1	-0.497862	0.0419798
NAT.CR_T2_Mean	SERPINA3	-0.498136	0.0418491
NAT.CR_T2_Mean	RPS13P2	-0.498629	0.041615
NAT.CR_T2_Mean	RPS13P2	-0.498629	0.041615
ROI_T2_StDev	chr6-:32746853-32746875	-0.498646	0.0416071
Prostate_Vol	GCNT1	-0.498912	0.0414813
ROI_T2_Kurt	SLC38A11	-0.498981	0.0414484
Prostate_Vol	SLC14A1	-0.499044	0.0414189
Prostate_Vol	UQCRQ	-0.499126	0.0413798
NAT.CR_ADC_Stdev	RLN1	-0.49913	0.0413779
ROI_T2_Q5	MMP23B	-0.499409	0.0412467
ROI_ve	PI15	-0.499806	0.0410601
NAT.CR_T2_Mean	PPAP2A	-0.499822	0.0410526
NAT.CR_T2_Mean	SEC11C	-0.499838	0.0410449
CR_Volume	UQCRQ	-0.500369	0.0407965
ROI_T2_Integral	KIAA1324	-0.500838	0.0405777
Prostate_Vol	BMPR1B	-0.501437	0.0402999
ROI_ADC_Q5	MT1L	-0.501576	0.0402355
NAT.CR_Kep	HMGCS2	-0.501717	0.0401706
PZ_Volume	PI15	-0.50221	0.0399437
ROI_ADC_Mean	EFNA5	-0.502354	0.0398772
ROI_T2_Skew	EFEMP1	-0.502383	0.0398643
ROI_ADC_Q5	PI15	-0.502567	0.0397796
NAT_PZ_T2_Median	EFNA5	-0.503502	0.0393533
NAT_PZ_T2_Median	SFRP2	-0.503614	0.0393022
NAT.PZ_ADC_StDev	GDF15	-0.503664	0.0392795
Prostate_Vol	MBOAT2	-0.503841	0.0391995
Prostate_Vol	AQP3	-0.503915	0.0391658
NAT.CR_T2_StDev	SLC30A4	-0.504664	0.0388278
ROI_T2_Kurt	CANX	-0.505106	0.0386296
ROI_Location	IGKV-family	-0.505125	0.0386209
NAT.PZ_ADC_Median	MSMB	-0.505463	0.0384701
NAT.CR_Kep	PCP4	-0.505556	0.0384283
Prostate_Vol	SLC4A4	-0.505776	0.0383302
EC_Ext	UBE2J1	-0.506024	0.0382198
ROI_ADC_Integral	SSR4	-0.506287	0.0381033
CR_Volume	GCNT1	-0.506314	0.0380912
Prostate_Vol	SLC16A1	-0.506415	0.0380466
Prostate_Vol	CHRNA2	-0.506575	0.0379759
ROI_T2_Integral	KLK2	-0.506693	0.0379238
Prostate_Vol	SERPINA3	-0.506738	0.0379036
NAT_PZ_T2_Mean	SFRP2	-0.507206	0.0376976
NAT.PZ_ve	LYZ	-0.507286	0.0376621
NAT.CR_T2_Mean	TMSB15A	-0.507757	0.037456
NAT.CR_ve	APOD	-0.507849	0.0374157
CR_Volume	ANKH	-0.507906	0.0373907
NAT.PZ_T2_StDev	ST6GAL1	-0.508028	0.0373375
NAT.CR_Ktrans	LYZ	-0.508063	0.0373219
NAT.PZ_ADC_StDev	FAM3B	-0.508105	0.0373037
ROI_T2_Skew	TSPAN8	-0.50848	0.0371406
ROI_T2_Integral	ELOVL5	-0.508552	0.0371092
NAT.CR_T2_Median	DPP4	-0.508554	0.0371083
NAT.CR_ve	PER3	-0.508631	0.0370746
ROI_Location	MMP7	-0.509318	0.0367775
EC_Ext	SPON2	-0.510016	0.036477
NAT.PZ_ADC_StDev	MFAP4	-0.510074	0.0364521
NAT.CR_ADC_Median	CYB5A	-0.510124	0.0364309
NAT.CR_T2_Median	KLK3	-0.510225	0.0363874
ROI_ADC_StDev	PDLIM5	-0.511045	0.0360377
ROI_T2_Median	PER3	-0.511274	0.0359406
ROI_Ktrans	HLA-C	-0.511288	0.0359346
NAT.CR_ADC_Stdev	PPAP2A	-0.511444	0.0358687
ROI_T2_Median	MMP23B	-0.511599	0.035803
Prostate_Vol	RPS5	-0.511688	0.0357654
Prostate_Vol	RPS5	-0.511688	0.0357654
ROI_ADC_Q5	NTN4	-0.512025	0.0356231
NAT.CR_ADC_Stdev	RAB3B	-0.512161	0.0355661
ROI_T2_Skew	ERG	-0.512227	0.0355384
ROI_T2_Mean	PER3	-0.512463	0.0354393
ROI_T2_Integral	SSR4	-0.512781	0.0353058
ROI_Ktrans	ANXA1	-0.512784	0.0353048
NAT.CR_ADC_Mean	SLC2A12	-0.512983	0.0352214
PZ_Volume	NIPAL3	-0.513048	0.0351943
NAT.CR_T2_Median	RPL10A	-0.513229	0.0351188
PZ_Volume	MBOAT2	-0.513404	0.0350459
CR_Volume	PEBP4	-0.513657	0.0349409
CR_Volume	HOMER2	-0.513788	0.0348866
NAT.PZ_Kep	CRIP1	-0.514043	0.0347811
PZ_Volume	TPM3P9	-0.514549	0.0345724
ROI_ADC_Mean	FLRT3	-0.515284	0.0342705
NAT_PZ_T2_Mean	EFNA5	-0.515301	0.0342637
NAT.CR_ADC_Mean	GUCY1A3	-0.515719	0.0340932
NAT.PZ_ve	HNRNPM	-0.516034	0.033965
ROI_Kep	OGN	-0.516305	0.033855
PZ_Volume	UBE2J1	-0.516755	0.0336731
NAT.PZ_ve	PTGDS	-0.516924	0.0336049
Prostate_Vol	TMC5	-0.516998	0.0335751
NAT.PZ_T2_StDev	ANXA2R	-0.517681	0.0333012
CR_Volume	TMSB15A	-0.517794	0.0332562
CR_Volume	ST6GAL1	-0.517806	0.033251
ROI_T2_Integral	NIPAL3	-0.517939	0.0331983
NAT.CR_T2_Median	RPS13P2	-0.519007	0.032774
NAT.CR_T2_Median	RPS13P2	-0.519007	0.032774
NAT.CR_ADC_Median	PWAR6	-0.519042	0.0327603
ROI_T2_Integral	PEBP4	-0.519206	0.0326953
NAT.PZ_ADC_Median	MIPEP	-0.519221	0.0326894
ROI_ve	SLC14A1	-0.51929	0.0326624
NAT.CR_T2_StDev	MT1H,MT1F	-0.519296	0.0326598
ROI_Kep	NTN4	-0.51934	0.0326424
ROI_ADC_Integral	MYBPC1	-0.519943	0.0324057
NAT_PZ_T2_Median	SPAG7	-0.520113	0.0323391
PZ_Volume	PLA2G7	-0.520352	0.0322458
ROI_ADC_Integral	RAB3B	-0.520389	0.0322314
ROI_T2_Median	C4orf3	-0.520792	0.0320744
NAT_PZ_T2_Mean	SPAG7	-0.520946	0.0320147
NAT.CR_T2_Mean	KRT14	-0.521128	0.0319441
NAT.CR_T2_Mean	ZNF385B	-0.521187	0.0319212
ROI_ADC_Skew	HNRNPM	-0.52151	0.0317962
NAT.CR_ADC_Mean	MSMB	-0.521783	0.0316908
NAT.CR_T2_Median	BNIP3	-0.522116	0.0315629
ROI_T2_Q5	EFNA5	-0.52216	0.031546
ROI_ADC_Q95	PRR16	-0.522502	0.0314149
NAT.CR_ADC_Stdev	BNIP3	-0.522605	0.0313757
NAT.CR_Kep	ADAMTS1	-0.52275	0.0313201
NAT.PZ_ve	chr6-:32746853-32746875	-0.522992	0.0312278
NAT_PZ_T2_Median	MFAP4	-0.523252	0.0311288
CR_Volume	CACNA1D	-0.52345	0.0310538
ROI_ADC_Kurt	HNRNPM	-0.523617	0.0309905
NAT.CR_T2_StDev	CPE	-0.52404	0.0308307
ROI_ve	MMP23B	-0.52465	0.0306016
NAT.PZ_ADC_Median	HPGD	-0.524684	0.0305888
NAT.CR_T2_Mean	RPL18	-0.525008	0.0304672
NAT.CR_ADC_Stdev	PCAT4	-0.525218	0.0303891
ROI_Kep	IGJ	-0.526246	0.0300076
NAT.CR_Kep	GREM1	-0.52629	0.0299911
Prostate_Vol	UBE2J1	-0.526445	0.0299342
ROI_T2_Integral	MBOAT2	-0.526504	0.0299124
ROI_T2_Skew	IGJ	-0.527332	0.0296085
ROI_T2_StDev	PER3	-0.527375	0.0295927
NAT.CR_T2_Median	RPL28	-0.527401	0.0295831
NAT.CR_T2_Median	RPL28	-0.527401	0.0295831
ROI_ADC_Mean	UPK3A	-0.527418	0.029577
Prostate_Vol	MT1L	-0.527581	0.0295178
EC_Ext	NUDT11	-0.527707	0.0294716
PZ_Volume	ACSM3	-0.528346	0.0292397
NAT.CR_ADC_Stdev	HOMER2	-0.528354	0.0292368
NAT.CR_Ktrans	HPGD	-0.528881	0.0290465
PZ_Volume	UGDH	-0.529012	0.0289992
NAT.CR_ADC_Mean	PWAR6	-0.529019	0.0289968
Prostate_Vol	ANKH	-0.529223	0.0289235
EC_Ext	CANX	-0.529343	0.0288802
NAT.CR_T2_Mean	RPL28	-0.530114	0.0286048
NAT.CR_T2_Mean	RPL28	-0.530114	0.0286048
NAT.PZ_Ktrans	CRIP1	-0.530412	0.028499
ROI_ADC_Mean	SLC14A1	-0.530424	0.0284947
Prostate_Vol	C19orf33	-0.530579	0.0284399
ROI_T2_Skew	HNRNPM	-0.531097	0.0282567
NAT.CR_ADC_Mean	POTEM	-0.53118	0.0282275
Prostate_Vol	ACSM3	-0.531512	0.0281106
NAT.CR_ADC_Median	SLC2A12	-0.531546	0.0280988
NAT.CR_T2_StDev	PMEPA1	-0.532098	0.0279054
EC_Ext	ALOX15B	-0.532143	0.0278895
ROI_T2_Integral	RAB3B	-0.532405	0.0277981
ROI_Location	IGJ	-0.532453	0.0277816
ROI_ADC_Integral	GLYATL1	-0.532535	0.027753
NAT.CR_ADC_Median	RCN1	-0.532596	0.0277319
PZ_Volume	MYBPC1	-0.532741	0.0276814
NAT_PZ_T2_Mean	MFAP4	-0.533139	0.0275437
NAT.CR_T2_Median	SLC16A1	-0.534463	0.0270888
PZ_Volume	CACNA1D	-0.534472	0.0270859
ROI_T2_Skew	RBPMS	-0.534949	0.0269232
ROI_T2_Q95	PER3	-0.535319	0.0267978
ROI_T2_Integral	MT1H,MT1F	-0.535488	0.0267408
PZ_Volume	FMOD	-0.535656	0.026684
EC_Ext	HSD17B6	-0.536042	0.026554
NAT.PZ_T2_StDev	FMOD	-0.536348	0.0264514
NAT.CR_ADC_Median	ATP6V0B	-0.536527	0.0263912
NAT.PZ_ve	RPL9	-0.536723	0.0263257
NAT.CR_ADC_Median	MSMB	-0.536919	0.0262603
ROI_T2_Integral	ACPP	-0.537285	0.0261386
NAT.CR_T2_Median	SLC4A4	-0.53736	0.026114
ROI_T2_Kurt	IGKV-family	-0.537436	0.0260884
NAT.PZ_ADC_Median	CRIP1	-0.537642	0.0260205
CR_Volume	TMC5	-0.53827	0.0258134
NAT.CR_T2_Median	RPL18	-0.538295	0.0258048
NAT.CR_T2_Mean	LCP1	-0.538497	0.0257386
ROI_T2_Integral	KLK3	-0.538865	0.0256182
NAT.CR_T2_Mean	ELOVL5	-0.539151	0.0255249
ROI_ADC_Integral	ACPP	-0.539944	0.0252671
NAT.PZ_Ktrans	UPK3A	-0.54068	0.02503
NAT.CR_ADC_Mean	RCN1	-0.540912	0.0249556
NAT.CR_ADC_Mean	ZNF350	-0.541238	0.0248514
NAT.CR_T2_Median	RPL35	-0.541746	0.0246895
PZ_Volume	C19orf33	-0.542504	0.0244497
Prostate_Vol	KRT14	-0.542664	0.0243994
ROI_T2_StDev	RBPMS	-0.542905	0.0243236
NAT.CR_ADC_Stdev	POTEM	-0.542963	0.0243052
NAT.CR_ADC_Mean	ATP6V0B	-0.543229	0.0242218
NAT.CR_ve	MMP23B	-0.543643	0.0240927
ROI_ADC_Q5	KRT15	-0.544737	0.0237534
ROI_T2_Integral	MYBPC1	-0.54487	0.0237123
ROI_T2_Integral	PPAP2A	-0.545001	0.0236723
ROI_T2_Skew	ANXA1	-0.545075	0.0236494
NAT.CR_ADC_Stdev	MT1H,MT1F	-0.54677	0.0231331
ROI_Ktrans	NTN4	-0.547001	0.0230633
NAT.CR_T2_Median	AQP3	-0.54749	0.0229164
NAT.CR_ADC_Stdev	REPS2	-0.547864	0.0228042
ROI_ADC_Integral	CHRNA2	-0.547915	0.0227891
NAT.CR_ADC_Stdev	ACPP	-0.548168	0.0227136
ROI_ADC_Median	LRRN1	-0.548928	0.0224882
NAT.CR_ADC_Mean	PSCA	-0.548953	0.0224807
ROI_ADC_Integral	PEBP4	-0.549007	0.0224649
ROI_T2_Skew	IGKV-family	-0.549197	0.0224089
ROI_ADC_Integral	MBOAT2	-0.549243	0.0223954
NAT.CR_ve	A2M	-0.549397	0.02235
NAT.CR_ADC_Median	ZNF350	-0.549541	0.0223076
EC_Ext	FAM3B	-0.54968	0.0222668
CR_Volume	RPL35	-0.54969	0.022264
PZ_Volume	MT1H,MT1F	-0.550643	0.0219858
CR_Volume	SLC14A1	-0.550794	0.021942
NAT.CR_ADC_Median	PSCA	-0.550889	0.0219146
NAT.PZ_T2_StDev	ACSM3	-0.551067	0.0218631
ROI_ADC_Integral	NUDT11	-0.55119	0.0218276
NAT.CR_ve	CDR1	-0.551223	0.0218178
NAT.CR_ADC_Median	POTEM	-0.551482	0.0217433
ROI_ADC_Q5	SLC14A1	-0.551526	0.0217307
NAT.CR_T2_Median	KRT14	-0.551611	0.0217062
ROI_ADC_Integral	MT1H,MT1F	-0.551674	0.0216881
ROI_ADC_Integral	KLK2	-0.55228	0.0215146
Prostate_Vol	RPL9	-0.552334	0.0214991
Prostate_Vol	TMSB15A	-0.552452	0.0214654
ROI_ADC_Integral	GCNT1	-0.552529	0.0214436
NAT.PZ_ve	RPL35	-0.553296	0.0212261
ROI_T2_Q95	SPSB2_AS	-0.553488	0.0211718
ROI_Location	LYZ	-0.553606	0.0211386
CR_Volume	TUSC3	-0.553657	0.0211241
ROI_T2_Q95	EFNA5	-0.554015	0.0210236
ROI_ve	RBPMS	-0.554208	0.0209695
ROI_T2_Integral	BMPR1B	-0.554366	0.0209253
ProbMap_Low	CCDC144B	-0.55438	0.049284
NAT.CR_T2_Median	BMPR1B	-0.554807	0.0208024
NAT.PZ_ADC_Median	ANXA2R	-0.555567	0.020592
ROI_ADC_Median	UPK3A	-0.555995	0.0204741
ROI_ve	FLRT3	-0.55649	0.0203384
EC_Ext	TUSC3	-0.556536	0.0203259
ROI_ADC_Q5	C19orf33	-0.556594	0.0203101
NAT.CR_ADC_Stdev	PEBP4	-0.557271	0.0201261
NAT.CR_T2_Median	RAB3B	-0.557354	0.0201034
NAT.CR_T2_Mean	STEAP4	-0.55767	0.0200181
ROI_ProbMap_Low	CANX	-0.557878	0.047572
NAT_PZ_T2_Median	A2M	-0.558059	0.0199131
ROI_T2_Mean	MMP23B	-0.558309	0.0198461
CR_Volume	RPS5	-0.558583	0.0197728
CR_Volume	RPS5	-0.558583	0.0197728
NAT.PZ_ve	F3	-0.559602	0.0195018
EC_Ext	CPLX3	-0.559626	0.0194955
PZ_Volume	BMPR1B	-0.559731	0.0194678
ROI_T2_Skew	SNAI2	-0.559735	0.0194668
NAT.CR_ADC_Stdev	CPE	-0.559971	0.0194044
ProbMap_Low	MFAP4	-0.560255	0.0464333
ROI_T2_Q95	TRGV3	-0.560778	0.0191927
CR_Volume	NTN4	-0.560881	0.019166
PZ_Volume	MT1L	-0.561091	0.0191111
NAT.CR_ADC_Stdev	NPY	-0.561128	0.0191016
NAT.CR_T2_Mean	TUSC3	-0.562118	0.0188452
NAT_PZ_T2_Median	FN1	-0.562136	0.0188407
PZ_Volume	NEFH	-0.56249	0.0187498
EC_Ext	HMGCS2	-0.562941	0.0186344
ROI_Vol	CSGALNACT1	-0.562944	0.0451694
ROI_T2_Integral	AZGP1	-0.563291	0.0185452
ROI_ve	HLA-C	-0.563385	0.0185213
NAT.PZ_ADC_StDev	SFRP2	-0.563497	0.0184928
Prostate_Vol	SEC11C	-0.563705	0.0184402
NAT_PZ_T2_Mean	A2M	-0.563741	0.018431
Prostate_Vol	REPS2	-0.563975	0.018372
NAT.CR_T2_Median	MBOAT2	-0.564085	0.0183441
NAT.PZ_ve	UGDH	-0.564587	0.018218
NAT.CR_ADC_Stdev	TUSC3	-0.564594	0.0182161
ROI_T2_StDev	TRGV3	-0.564609	0.0182125
ROI_T2_Q5	C4orf3	-0.564685	0.0181934
NAT.CR_T2_Median	ZNF615	-0.564761	0.0181744
EC_Ext	REPS2	-0.564812	0.0181617
Prostate_Vol	ACPP	-0.56483	0.0181572
ROI_T2_Integral	NEFH	-0.56516	0.0180749
ROI_ADC_Integral	NPY	-0.565161	0.0180746
NAT.CR_ADC_Stdev	HSP90B1	-0.56542	0.0180101
PZ_Volume	ST6GAL1	-0.56563	0.0179579
NAT.CR_ADC_Mean	ELK4	-0.566194	0.0178186
NAT_PZ_T2_Mean	FN1	-0.566212	0.0178142
ROI_Ktrans	C7	-0.566667	0.0177023
NAT.CR_T2_Mean	ACSM3	-0.566896	0.0176463
CR_Volume	COLCA1	-0.566917	0.0176412
NAT.CR_T2_Mean	COLCA1	-0.567299	0.0175479
CR_Volume	ELOVL5	-0.567344	0.017537
ProbMap_Med	NCAPD3	-0.567452	0.0431053
NAT.CR_ADC_Stdev	HMGCS2	-0.567602	0.0174742
NAT.PZ_ADC_Mean	SPSB2_AS	-0.567644	0.0174639
ROI_T2_Mean	C4orf3	-0.567741	0.0174406
ROI_ADC_Integral	PPAP2A	-0.567761	0.0174356
NAT.CR_ADC_Stdev	UBE2J1	-0.567936	0.0173934
EC_Ext	TMSB15A	-0.568178	0.017335
EC_Ext	ZNF615	-0.568853	0.0171728
NAT.CR_ADC_Mean	NIPAL3	-0.569536	0.0170099
NAT.CR_ADC_Stdev	GCNT1	-0.570019	0.0168953
ROI_Vol	CYB5A	-0.570067	0.0419402
PZ_Volume	BNIP3	-0.570105	0.0168749
ROI_Ktrans	CDR1	-0.570276	0.0168347
NAT.CR_T2_Mean	GCNT1	-0.570332	0.0168216
NAT.CR_T2_Mean	GLYATL1	-0.57045	0.0167937
ROI_T2_Median	EFNA5	-0.570522	0.0167768
NAT.PZ_ADC_StDev	ADAMTS1	-0.571052	0.0166526
ROI_ADC_Integral	UBE2J1	-0.57109	0.0166436
ROI_Location	HNRNPM	-0.571221	0.0166132
ROI_T2_Mean	EFNA5	-0.571244	0.0166078
NAT.CR_ADC_Median	NEFH	-0.571329	0.0165879
ROI_ADC_Integral	BMPR1B	-0.571639	0.0165158
ROI_Kep	IGKV-family	-0.57179	0.0164809
ROI_ADC_Integral	TRPM8	-0.572086	0.0164122
ROI_ProbMap_Med	ANXA2R	-0.57222	0.0409977
NAT.PZ_ADC_Median	chr6-:32746853-32746875	-0.572427	0.0163336
Prostate_Vol	LCP1	-0.572817	0.0162442
NAT.CR_ADC_Median	STEAP4	-0.573126	0.0161734
ROI_T2_Integral	TMSB15A	-0.573229	0.0161499
NAT.CR_T2_Mean	SPOCK1	-0.573274	0.0161397
ROI_Vol	TPD52	-0.57339	0.040492
ROI_ADC_Skew	HNRNPA1	-0.573575	0.0160712
ROI_ADC_Median	C7	-0.573805	0.0160188
PZ_Volume	PSCA	-0.573995	0.0159759
NAT.PZ_Kep	CDR1	-0.574133	0.0159447
NAT.CR_ADC_Mean	TPM3P9	-0.574632	0.0158322
EC_Ext	SLC22A3	-0.575422	0.0156557
NAT.CR_ADC_Stdev	PMEPA1	-0.575662	0.0156024
ROI_ProbMap_Low	MT1H,MT1F	-0.575662	0.0395233
NAT.CR_T2_Median	SSR4	-0.575701	0.0155937
Prostate_Vol	ELOVL5	-0.575807	0.0155702
NAT.CR_ADC_Median	SERPINA3	-0.57595	0.0155385
ROI_T2_Q95	SFRP2	-0.575984	0.015531
CR_Volume	PLA2G7	-0.576004	0.0155266
ROI_Ktrans	FN1	-0.576063	0.0155135
NAT.PZ_ADC_Mean	MMP23B	-0.576363	0.0154472
NAT.CR_T2_StDev	CPLX3	-0.576427	0.0154331
ROI_ADC_Mean	HLA-C	-0.57649	0.0154193
ROI_T2_Kurt	PTGDS	-0.578074	0.0150739
NAT.CR_ADC_Mean	NEFH	-0.57841	0.0150014
NAT_PZ_T2_Median	CDR1	-0.578652	0.0149494
ROI_ADC_Median	EFNA5	-0.578742	0.0149302
PZ_Volume	REPS2	-0.5793	0.014811
NAT_PZ_T2_Mean	HPGD	-0.579486	0.0147714
CR_Volume	PPAP2A	-0.581057	0.0144402
Prostate_Vol	CACNA1D	-0.581098	0.0144317
NAT.CR_ADC_Mean	SERPINA3	-0.581178	0.0144149
NAT.PZ_ve	UPK3A	-0.581408	0.0143671
ROI_T2_Mean	SFRP4	-0.582002	0.0142439
ROI_ProbMap_High	SLC38A11	-0.582464	0.0367227
NAT.CR_ADC_Stdev	FAM3B	-0.582573	0.0141263
ROI_T2_Skew	APOD	-0.583356	0.0139662
NAT.CR_ADC_Median	TPM3P9	-0.583459	0.0139453
ROI_ADC_Integral	BNIP3	-0.584218	0.0137916
Prostate_Vol	ST6GAL1	-0.584561	0.0137227
NAT_PZ_T2_Median	HPGD	-0.584578	0.0137193
NAT.CR_ADC_Mean	AFF3	-0.58476	0.0136829
NAT.CR_ADC_Median	NIPAL3	-0.584836	0.0136677
NAT.CR_ADC_Stdev	CHRNA2	-0.584999	0.0136351
ROI_ADC_Integral	NEFH	-0.585128	0.0136094
NAT_PZ_T2_Mean	CDR1	-0.585348	0.0135655
ROI_ProbMap_Med	TARDBP	-0.585979	0.0353335
NAT.PZ_ADC_Mean	chr6-:32746853-32746875	-0.586208	0.0133953
NAT.CR_T2_Median	LCP1	-0.586601	0.0133182
CR_Volume	ARF1	-0.586612	0.013316
CR_Volume	ARF1	-0.586612	0.013316
CR_Volume	ARF1	-0.586612	0.013316
NAT.CR_T2_Mean	HOMER2	-0.586628	0.0133129
ROI_T2_Q95	C4orf3	-0.586789	0.0132813
ROI_Vol	ZNF615	-0.58712	0.0348909
ROI_T2_Integral	UQCRQ	-0.587172	0.0132066
CR_Volume	SLC4A4	-0.587295	0.0131827
NAT.CR_T2_Mean	C19orf33	-0.587366	0.013169
NAT.PZ_ADC_Median	ANXA1	-0.58814	0.0130193
Prostate_Vol	HOMER2	-0.588215	0.0130049
NAT.CR_ADC_Median	UQCRQ	-0.588305	0.0129876
ROI_T2_Integral	NUDT11	-0.588424	0.0129646
NAT.CR_ADC_Stdev	GOLM1	-0.588768	0.0128989
ROI_Vol	MCCC2	-0.588781	0.0342537
NAT.PZ_ADC_Mean	ANXA2R	-0.58888	0.0128774
ROI_ADC_Median	KRT15	-0.589106	0.0128343
CR_Volume	LCP1	-0.589161	0.0128239
ProbMap_High	SLC38A11	-0.589461	0.0339953
ROI_Ktrans	chr6-:32746853-32746875	-0.590819	0.0125115
NAT.PZ_Kep	LRRN1	-0.590926	0.0124916
NAT.CR_T2_Median	SERPINA3	-0.591013	0.0124755
NAT.CR_ADC_Median	ELK4	-0.591055	0.0124677
CR_Volume	AQP3	-0.591083	0.0124625
ROI_Vol	PEBP4	-0.591084	0.0333846
NAT.PZ_ADC_Mean	FOLH1	-0.591648	0.0123578
NAT.CR_T2_Median	UBE2J1	-0.591708	0.0123466
ROI_Vol	NPY	-0.591843	0.0331017
NAT.CR_ADC_Median	ARF1	-0.592173	0.0122611
NAT.CR_ADC_Median	ARF1	-0.592173	0.0122611
NAT.CR_ADC_Median	ARF1	-0.592173	0.0122611
ROI_ADC_Integral	KIAA1324	-0.592255	0.012246
PZ_Volume	HOMER2	-0.592273	0.0122428
NAT.CR_T2_Median	CHRNA2	-0.592345	0.0122295
NAT.CR_ADC_Stdev	TRGC2	-0.592579	0.0121868
ROI_T2_Integral	PSCA	-0.592615	0.0121802
ROI_ADC_Integral	UQCRQ	-0.592688	0.0121669
ROI_ADC_Mean	KRT15	-0.592788	0.0121485
NAT.CR_T2_Median	STEAP4	-0.594234	0.0118874
ROI_Vol	SLC16A1	-0.594401	0.032161
PZ_Volume	SSR4	-0.594528	0.0118348
CR_Volume	SPOCK1	-0.594812	0.0117841
ROI_Vol	ACPP	-0.59505	0.0319257
Prostate_Vol	F3	-0.595156	0.0117231
NAT.CR_Ktrans	EFEMP1	-0.59543	0.0116747
NAT.CR_ADC_Median	PLA2G7	-0.595491	0.0116638
ProbMap_Low	CRIP1	-0.595827	0.0316455
NAT.CR_ADC_Mean	UQCRQ	-0.596145	0.0115489
ROI_Vol	UBE2J1	-0.59627	0.0314864
NAT.CR_ADC_Mean	STEAP4	-0.596376	0.0115086
NAT_PZ_T2_Median	PER3	-0.59657	0.0114748
ROI_ProbMap_Low	PCP4	-0.596589	0.0313722
NAT.CR_T2_StDev	ANO7	-0.596789	0.0114366
EC_Ext	CFAP69	-0.596967	0.0114057
NAT.CR_Kep	MCCC2	-0.597224	0.0113613
NAT.CR_T2_Mean	RPL35	-0.597273	0.0113529
CR_Volume	PI15	-0.597795	0.011263
ROI_ADC_Kurt	HNRNPA1	-0.597891	0.0112465
NAT.PZ_ADC_Median	CCDC144B	-0.597945	0.0112371
NAT.CR_ADC_Median	ST6GAL1	-0.598066	0.0112164
ROI_Kep	LYZ	-0.598328	0.0111718
ROI_ProbMap_Low	NUDT11	-0.598359	0.0307444
NAT.CR_T2_Median	REPS2	-0.598559	0.0111324
ROI_Vol	HSP90B1	-0.59865	0.0306422
ProbMap_High	PCP4	-0.598672	0.0306344
ROI_Ktrans	SNAI2	-0.59896	0.0110645
ROI_T2_Kurt	TSPAN8	-0.599215	0.0110214
ROI_ADC_Integral	KLK3	-0.599981	0.0108927
ROI_T2_Kurt	APOD	-0.600007	0.0108884
NAT.CR_ve	IGKV-family	-0.600284	0.0108422
Prostate_Vol	PEBP4	-0.600345	0.010832
NAT.PZ_Kep	A2M	-0.600466	0.0108119
ROI_Vol	KIAA1324	-0.600678	0.0299359
CR_Volume	F3	-0.601263	0.0106802
PZ_Volume	SEC11C	-0.601328	0.0106694
NAT.CR_ADC_Median	AFF3	-0.601424	0.0106537
ProbMap_Low	ADAMTS1	-0.601449	0.0296708
NAT.CR_ADC_Mean	ARF1	-0.601489	0.0106431
NAT.CR_ADC_Mean	ARF1	-0.601489	0.0106431
NAT.CR_ADC_Mean	ARF1	-0.601489	0.0106431
NAT.CR_ADC_Mean	GOLM1	-0.601925	0.0105716
NAT.PZ_T2_StDev	C19orf33	-0.601963	0.0105656
NAT.PZ_Ktrans	A2M	-0.602215	0.0105244
NAT_PZ_T2_Median	FGC2RA	-0.602947	0.010406
NAT_PZ_T2_Mean	FGC2RA	-0.603194	0.0103662
ROI_T2_Integral	UBE2J1	-0.604036	0.0102317
ROI_ADC_Integral	ELOVL5	-0.604185	0.010208
NAT.CR_ADC_Mean	CPE	-0.604436	0.0101682
ROI_T2_Skew	PTGDS	-0.605617	0.00998268
NAT.PZ_ADC_Mean	ANXA1	-0.605738	0.00996389
NAT_PZ_T2_Mean	PER3	-0.605934	0.00993342
EC_Ext	GREB1	-0.605986	0.0099253
ROI_Vol	TSPAN1	-0.60643	0.0279982
NAT.CR_T2_Mean	NTN4	-0.606673	0.00981917
EC_Ext	ACPP	-0.607279	0.00972623
ROI_ADC_Integral	SLC16A1	-0.607561	0.00968326
EC_Ext	HOMER2	-0.60778	0.00964992
PZ_Volume	CHRNA2	-0.608371	0.00956054
ROI_ProbMap_Med	GUCY1A3	-0.608506	0.0273218
NAT.CR_T2_Mean	CACNA1D	-0.608639	0.0095203
EC_Ext	BMPR1B	-0.608972	0.00947041
NAT.CR_ADC_Mean	PLA2G7	-0.609019	0.00946338
NAT.CR_ADC_Mean	ST6GAL1	-0.609095	0.00945203
NAT.CR_T2_Median	ACPP	-0.609126	0.00944742
EC_Ext	chr6-:27138311-27138611	-0.609311	0.00941985
ROI_Location	EIF3F_AS	-0.609569	0.00938142
NAT.PZ_ADC_StDev	SFRP4	-0.609844	0.00934071
ROI_Vol	ATP6V0B	-0.61013	0.0268015
CR_Volume	KRT14	-0.610224	0.00928461
NAT.PZ_Kep	C7	-0.610664	0.00922003
NAT.PZ_ADC_StDev	FN1	-0.611209	0.00914052
NAT.PZ_Ktrans	CDR1	-0.611291	0.00912871
EC_Ext	GDF15	-0.611354	0.00911947
NAT.CR_T2_Median	UQCRQ	-0.611699	0.00906962
EC_Ext	SLC30A4	-0.611967	0.00903094
NAT.PZ_Kep	PER3	-0.612	0.00902613
NAT.CR_ADC_Median	GOLM1	-0.612458	0.00896043
ROI_ADC_Integral	RCN1	-0.612511	0.00895285
NAT.PZ_Ktrans	HLA-C	-0.612645	0.00893373
ROI_T2_Integral	RCN1	-0.612842	0.00890568
Prostate_Vol	UBE2Q2P6	-0.613212	0.00885309
Prostate_Vol	UBE2Q2P6	-0.613212	0.00885309
ROI_Kep	chr6-:32746853-32746875	-0.61401	0.00874063
ROI_T2_Integral	BNIP3	-0.614092	0.00872917
Prostate_Vol	GLYATL1	-0.615399	0.00854756
NAT.PZ_Ktrans	GREM1	-0.616067	0.00845601
ROI_ProbMap_High	TARDBP	-0.616165	0.0249308
NAT.PZ_ve	SLC14A1	-0.616796	0.0083569
NAT.CR_ADC_Median	CPE	-0.61703	0.00832526
NAT.CR_T2_Median	ACSM3	-0.617161	0.00830759
NAT.PZ_Kep	EFNA5	-0.617333	0.00828439
NAT.CR_Kep	RNPS1	-0.617766	0.00822649
NAT.CR_T2_StDev	NCAPD3	-0.617809	0.00822069
NAT.CR_Ktrans	EFNA5	-0.617988	0.00819676
Prostate_Vol	ARF1	-0.618053	0.00818811
Prostate_Vol	ARF1	-0.618053	0.00818811
Prostate_Vol	ARF1	-0.618053	0.00818811
NAT.PZ_ADC_StDev	FGC2RA	-0.618497	0.00812925
ROI_ADC_Q5	FLRT3	-0.618749	0.00809591
ProbMap_Med	FN1	-0.619198	0.0240279
NAT.CR_ADC_Stdev	SLC4A4	-0.61945	0.00800393
EC_Ext	ATP6V0B	-0.619497	0.00799778
ProbMap_High	PGC	-0.61971	0.023878
EC_Ext	MBOAT2	-0.621061	0.00779545
Prostate_Vol	PLA2G7	-0.621522	0.00773672
NAT.CR_T2_Median	PEBP4	-0.622091	0.00766456
ROI_ADC_Median	HLA-C	-0.622126	0.00766017
NAT.CR_T2_Mean	ARF1	-0.622468	0.0076171
NAT.CR_T2_Mean	ARF1	-0.622468	0.0076171
NAT.CR_T2_Mean	ARF1	-0.622468	0.0076171
ROI_Vol	TRGC2	-0.622692	0.0230181
ProbMap_Low	FN1	-0.622786	0.0229916
CR_Volume	CSGALNACT1	-0.623211	0.00752416
ROI_ProbMap_Low	EIF3F_AS	-0.624446	0.0225232
NAT.CR_T2_StDev	SNAP91	-0.624484	0.00736718
ProbMap_Low	FGC2RA	-0.624562	0.0224908
ROI_T2_Integral	SLC16A1	-0.624979	0.00730683
ROI_Vol	GLYATL1	-0.625853	0.0221322
EC_Ext	BNIP3	-0.626212	0.00715821
ProbMap_Low	A2M	-0.62674	0.0218881
NAT.CR_T2_Mean	AQP3	-0.62754	0.00700084
ProbMap_Med	GREM1	-0.627929	0.021564
ROI_ProbMap_Low	SLC38A11	-0.627992	0.021547
ProbMap_High	TENM1	-0.628912	0.0212988
ProbMap_Low	TRGV3	-0.629067	0.0212572
NAT.CR_T2_StDev	MME	-0.629296	0.00679714
NAT.CR_T2_Mean	RPS5	-0.629787	0.00674098
NAT.CR_T2_Mean	RPS5	-0.629787	0.00674098
NAT.PZ_ADC_Median	FOLH1	-0.631378	0.00656173
ROI_T2_Median	SFRP2	-0.631721	0.00652362
Prostate_Vol	CSGALNACT1	-0.632274	0.00646252
ROI_Vol	TUSC3	-0.632613	0.0203223
NAT.CR_ve	MFAP4	-0.63299	0.00638398
PZ_Volume	AFF3	-0.633314	0.00634876
EC_Ext	TSPAN1	-0.633353	0.00634453
NAT.PZ_ADC_Median	SPSB2_AS	-0.633943	0.00628085
EC_Ext	FMOD	-0.63395	0.00628009
NAT.CR_ADC_Median	CACNA1D	-0.634966	0.00617146
Prostate_Vol	PI15	-0.635034	0.00616432
NAT.CR_Ktrans	C7	-0.63506	0.00616149
ROI_T2_Kurt	HNRNPM	-0.635181	0.00614872
ROI_ProbMap_Low	STEAP4	-0.635205	0.0196583
NAT.PZ_ve	SNAI2	-0.635304	0.00613565
ROI_T2_Mean	SFRP2	-0.635588	0.00610579
EC_Ext	SEC11C	-0.636171	0.00604464
NAT.CR_T2_StDev	FOLH1	-0.63663	0.00599695
NAT.CR_ADC_Stdev	SLC16A1	-0.637122	0.00594608
ROI_T2_Skew	AGR2	-0.637158	0.00594236
CR_Volume	GLYATL1	-0.63744	0.00591346
ROI_ProbMap_Low	ZNF615	-0.637446	0.0190975
PZ_Volume	PEBP4	-0.638546	0.00580093
ProbMap_Low	SPAG7	-0.64049	0.0183548
NAT.PZ_ADC_Median	MMP23B	-0.641079	0.00554976
ROI_T2_Q95	MMP23B	-0.64122	0.00553604
ROI_Vol	ZNF146	-0.641258	0.0181709
ROI_Vol	ZNF146	-0.641258	0.0181709
ROI_ve	KRT15	-0.641347	0.00552364
NAT.PZ_ve	COLCA1	-0.641688	0.00549071
NAT.CR_ADC_Mean	CACNA1D	-0.641953	0.00546508
ROI_T2_Integral	HOMER2	-0.642621	0.00540118
NAT.CR_T2_Median	RPL9	-0.643219	0.00534438
ROI_ProbMap_Med	PGC	-0.643787	0.017575
ROI_ProbMap_Low	AGR2	-0.644078	0.0175074
ROI_T2_Skew	TDRD1	-0.644156	0.00525646
ROI_Ktrans	KRT15	-0.644234	0.00524918
ROI_T2_Median	SFRP4	-0.644433	0.0052307
NAT_PZ_T2_Median	RBPMS	-0.64452	0.00522266
NAT.PZ_ADC_StDev	GREM1	-0.64455	0.00521987
NAT.CR_ADC_Median	TSPAN1	-0.644564	0.00521857
EC_Ext	AFF3	-0.646075	0.00508003
NAT.CR_T2_Median	PPAP2A	-0.64621	0.00506778
NAT.PZ_ve	AQP3	-0.646224	0.00506651
NAT_PZ_T2_Mean	RBPMS	-0.646588	0.00503363
NAT.CR_ve	IGJ	-0.646737	0.00502024
ROI_T2_StDev	SPSB2_AS	-0.647322	0.00496789
NAT.CR_Ktrans	A2M	-0.647363	0.00496425
NAT.PZ_Ktrans	PER3	-0.647503	0.00495177
ROI_ADC_Integral	TUSC3	-0.64757	0.00494589
NAT.CR_ADC_Stdev	MYBPC1	-0.647572	0.00494565
NAT.CR_ADC_Mean	TSPAN1	-0.647914	0.00491538
NAT.CR_ADC_Median	TRGC2	-0.648017	0.00490627
Prostate_Vol	TUSC3	-0.648244	0.00488629
ROI_Vol	HSD17B6	-0.648277	0.0165532
ROI_ADC_Integral	TMSB15A	-0.649076	0.00481361
ROI_Vol	ABCC4	-0.649365	0.0163125
ROI_Vol	MBOAT2	-0.650085	0.0161546
NAT.CR_Kep	GDF15	-0.650387	0.00470086
NAT.CR_ADC_Stdev	PDLIM5	-0.650473	0.00469355
ROI_Ktrans	FLRT3	-0.651129	0.00463805
ROI_Ktrans	MFAP4	-0.652036	0.00456212
NAT.PZ_ADC_Mean	TENM1	-0.652775	0.00450098
NAT.CR_T2_Median	RPS5	-0.653017	0.00448112
NAT.CR_T2_Median	RPS5	-0.653017	0.00448112
NAT.CR_T2_StDev	FMOD	-0.653145	0.00447065
CR_Volume	UGDH	-0.653389	0.00445073
NAT.CR_ADC_Mean	SLC16A1	-0.65385	0.00441326
PZ_Volume	TMEFF2	-0.654225	0.00438298
ProbMap_Med	SPSB2_AS	-0.65426	0.0152617
NAT.PZ_ve	IGJ	-0.654312	0.00437596
NAT.CR_ADC_Median	PGC	-0.654786	0.00433803
ROI_Vol	BNIP3	-0.655034	0.0151003
ROI_T2_Integral	DPP4	-0.656129	0.00423184
ROI_Vol	GCNT1	-0.656241	0.0148512
EC_Ext	PLA2G2A	-0.656286	0.00421962
CR_Volume	GDI2	-0.656848	0.00417592
CR_Volume	GDI2	-0.656848	0.00417592
NAT.CR_ve	EFEMP1	-0.657499	0.00412581
ROI_T2_StDev	MMP23B	-0.657599	0.00411812
NAT.CR_T2_Mean	NPY	-0.658231	0.00406996
Prostate_Vol	OAZ1	-0.658327	0.00406273
PZ_Volume	CCDC144B	-0.658521	0.00404802
EC_Ext	MSMB	-0.659024	0.0040102
ROI_T2_Integral	TUSC3	-0.659055	0.00400793
ProbMap_High	GUCY1A3	-0.659338	0.014226
NAT.PZ_ve	HLA-C	-0.659382	0.00398348
CR_Volume	NPY	-0.660283	0.00391684
ROI_ProbMap_Low	SLC22A3	-0.660901	0.0139184
Prostate_Vol	GDI2	-0.661273	0.0038446
Prostate_Vol	GDI2	-0.661273	0.0038446
CR_Volume	RPL9	-0.6615	0.00382822
NAT.PZ_Ktrans	EFNA5	-0.662184	0.00377917
PZ_Volume	RCN1	-0.662305	0.00377054
NAT.CR_ADC_Mean	ZNF146	-0.662503	0.00375645
NAT.CR_ADC_Mean	ZNF146	-0.662503	0.00375645
EC_Ext	AZGP1	-0.662793	0.00373584
EC_Ext	PDLIM5	-0.662892	0.00372888
ProbMap_Low	HPGD	-0.66302	0.013509
NAT.CR_ADC_Median	SLC16A1	-0.663637	0.0036766
ROI_ProbMap_Med	PWAR6	-0.663751	0.0133698
NAT.CR_T2_Median	TMC5	-0.664461	0.00361939
NAT.CR_Kep	FAM3B	-0.665188	0.00356959
NAT.CR_ADC_Median	ZNF146	-0.665756	0.00353102
NAT.CR_ADC_Median	ZNF146	-0.665756	0.00353102
PZ_Volume	NPY	-0.666725	0.00346606
ROI_T2_Kurt	AGR2	-0.666796	0.00346136
ProbMap_Low	EFNA5	-0.666853	0.0127916
NAT.CR_ADC_Mean	TRGC2	-0.667004	0.00344755
NAT.CR_T2_Median	TMSB15A	-0.667522	0.00341339
ProbMap_Med	MMP23B	-0.668022	0.0125787
Prostate_Vol	PPAP2A	-0.668318	0.00336142
ROI_Ktrans	RBPMS	-0.668748	0.00333356
NAT.CR_T2_Mean	ST6GAL1	-0.668796	0.0033305
NAT.CR_ADC_Stdev	UQCRQ	-0.669585	0.00327999
ROI_Vol	UQCRQ	-0.669975	0.0122289
NAT.CR_T2_Median	GCNT1	-0.67026	0.00323726
ROI_T2_Q5	SFRP2	-0.670394	0.00322885
NAT.CR_T2_Median	CACNA1D	-0.670695	0.00320997
NAT.CR_ADC_Stdev	GDF15	-0.671877	0.00313677
NAT.CR_ADC_Median	FMOD	-0.67244	0.00310238
ROI_ADC_Integral	HOMER2	-0.672935	0.00307242
NAT.PZ_ADC_Median	TENM1	-0.673654	0.00302926
NAT.CR_ADC_Mean	PGC	-0.674507	0.00297878
ROI_Vol	BMPR1B	-0.674529	0.011442
ROI_Vol	RAB3B	-0.674583	0.0114328
NAT.CR_T2_Mean	TMC5	-0.674704	0.00296717
NAT.CR_T2_Median	SEC11C	-0.675195	0.00293849
EC_Ext	MALT1	-0.675903	0.00289754
ROI_ProbMap_Low	FMOD	-0.676016	0.0111934
EC_Ext	SLC2A12	-0.676284	0.00287574
NAT.CR_T2_Mean	UBE2Q2P6	-0.676411	0.00286844
NAT.CR_T2_Mean	UBE2Q2P6	-0.676411	0.00286844
Prostate_Vol	TMEM63A	-0.676425	0.00286766
NAT.PZ_Ktrans	FGC2RA	-0.67685	0.00284349
EC_Ext	ANO7	-0.677	0.00283504
EC_Ext	NCAPD3	-0.677044	0.00283254
EC_Ext	TRGC2	-0.677819	0.00278904
NAT.CR_T2_Mean	RPL9	-0.677864	0.00278654
NAT.CR_ADC_Mean	UBE2J1	-0.6781	0.00277345
ProbMap_Med	AGR2	-0.678656	0.0107624
NAT.CR_ADC_Mean	FMOD	-0.678947	0.00272674
ROI_Vol	ELOVL5	-0.678998	0.0107075
NAT.CR_ADC_Mean	REPS2	-0.679616	0.00269035
NAT.CR_T2_Median	ST6GAL1	-0.679946	0.00267253
NAT.CR_Kep	HSD17B6	-0.680532	0.0026411
CR_Volume	NEFH	-0.680785	0.00262766
NAT.CR_ADC_Median	UBE2J1	-0.68082	0.00262579
[truncated: 282 more rows]

## Sheet: significant and high cor
radiomics_feature	gene	Pathway	Comments	Reference
NAT.CR_Ktrans	ACPP	Prostate related
ProbMap_Low	ACSM3
NAT.CR_Ktrans	BMPR1B	AR-regulated		Asangani, Irfan A. et al. “Therapeutic Targeting of BET Bromodomain Proteins in Castration-Resistant Prostate Cancer.” Nature 510.7504 (2014): 278–282. PMC. Web. 23 Apr. 2015.
NAT.CR_ve	BMPR1B	AR-regulated		Asangani, Irfan A. et al. “Therapeutic Targeting of BET Bromodomain Proteins in Castration-Resistant Prostate Cancer.” Nature 510.7504 (2014): 278–282. PMC. Web. 23 Apr. 2015.
NAT.CR_Kep	C19orf33
EC_Ext	C7
NAT.CR_Kep	CCDC144B
NAT.CR_ADC_Mean	CDR1	PCa related		Salemi, M. Et al. “Cerebellar degeneration-related autoantigen 1 (CDR1) gene expression in prostate cancer cell lines. “IJBM 29.03 (2014): 187-290.
NAT.CR_ADC_Median	CDR1			Salemi, M. Et al. “Cerebellar degeneration-related autoantigen 1 (CDR1) gene expression in prostate cancer cell lines. “IJBM 29.03 (2014): 187-290.
NAT.PZ_ve	CFAP69
NAT.CR_ADC_Stdev	chr6-:32746853-32746875
NAT.CR_Ktrans	CHRNA2	PCa related		Penney, Kathryn L. et al. “mRNA Expression Signature of Gleason Grade Predicts Lethal Prostate Cancer.” Journal of Clinical Oncology 29.17 (2011): 2391–2396. PMC. Web. 23 Apr. 2015.
NAT.PZ_Ktrans	CHRNA2	PCa related		Penney, Kathryn L. et al. “mRNA Expression Signature of Gleason Grade Predicts Lethal Prostate Cancer.” Journal of Clinical Oncology 29.17 (2011): 2391–2396. PMC. Web. 23 Apr. 2015.
NAT.CR_T2_Median	CRIP1		Maybe PCa related	CRIP2 is in Penney
Prostate_Vol	CRIP1		Maybe PCa related	CRIP2 is in Penney
ProbMap_Low	CSGALNACT1
NAT.CR_ve	DPP4	PCa related		Penney, Kathryn L. et al. “mRNA Expression Signature of Gleason Grade Predicts Lethal Prostate Cancer.” Journal of Clinical Oncology 29.17 (2011): 2391–2396. PMC. Web. 23 Apr. 2015.
NAT.CR_ADC_Mean	EFNA5	known functions relevant to tumor suppressor activity		Lapointe, Jacques et al. “Genomic profiling reveals alternative genetic pathways of prostate tumorigenesis” Cancer Res September 15, 2007 67; 8504
NAT.CR_T2_StDev	EIF3F
NAT.PZ_ADC_Mean	EIF3F
NAT.PZ_ADC_Median	EIF3F
ProbMap_Med	EIF3F
ProbMap_Low	EIF3F_AS
NAT_PZ_T2_Mean	ELOVL5	AR-regulated		Asangani, Irfan A. et al. “Therapeutic Targeting of BET Bromodomain Proteins in Castration-Resistant Prostate Cancer.” Nature 510.7504 (2014): 278–282. PMC. Web. 23 Apr. 2015.
NAT_PZ_T2_Median	ELOVL5	AR-regulated		Asangani, Irfan A. et al. “Therapeutic Targeting of BET Bromodomain Proteins in Castration-Resistant Prostate Cancer.” Nature 510.7504 (2014): 278–282. PMC. Web. 23 Apr. 2015.
NAT.CR_ve	ELOVL5	AR-regulated		Asangani, Irfan A. et al. “Therapeutic Targeting of BET Bromodomain Proteins in Castration-Resistant Prostate Cancer.” Nature 510.7504 (2014): 278–282. PMC. Web. 23 Apr. 2015.
NAT.PZ_ve	FAM3B
NAT.CR_ADC_Mean	FGC2RA
NAT.CR_ADC_Median	FGC2RA
NAT.CR_T2_Median	FGC2RA
NAT.CR_ADC_Mean	FN1	PCa related	Many references
NAT.CR_ADC_Median	FN1	PCa related	Many references
NAT_PZ_T2_Mean	GCNT1	PCa related
NAT_PZ_T2_Median	GCNT1	PCa related
ProbMap_Low	GCNT1	PCa related
ProbMap_Med	GDI2
ProbMap_Med	GDI2
NAT_PZ_T2_Median	GLYATL1	PCa related
NAT.CR_ve	GLYATL1	PCa related
NAT.PZ_ve	GREB1	AR-regulated		Asangani, Irfan A. et al. “Therapeutic Targeting of BET Bromodomain Proteins in Castration-Resistant Prostate Cancer.” Nature 510.7504 (2014): 278–282. PMC. Web. 23 Apr. 2015.
EC_Ext	HLA-C
NAT.PZ_ve	HMGCS2
NAT.CR_Ktrans	HOMER2	AR-regulated		Asangani, Irfan A. et al. “Therapeutic Targeting of BET Bromodomain Proteins in Castration-Resistant Prostate Cancer.” Nature 510.7504 (2014): 278–282. PMC. Web. 23 Apr. 2015.
CR_Volume	HPGD	AR-regulated		Asangani, Irfan A. et al. “Therapeutic Targeting of BET Bromodomain Proteins in Castration-Resistant Prostate Cancer.” Nature 510.7504 (2014): 278–282. PMC. Web. 23 Apr. 2015.
NAT.CR_T2_Mean	HPGD	AR-regulated		Asangani, Irfan A. et al. “Therapeutic Targeting of BET Bromodomain Proteins in Castration-Resistant Prostate Cancer.” Nature 510.7504 (2014): 278–282. PMC. Web. 23 Apr. 2015.
NAT.CR_T2_Median	HPGD	AR-regulated		Asangani, Irfan A. et al. “Therapeutic Targeting of BET Bromodomain Proteins in Castration-Resistant Prostate Cancer.” Nature 510.7504 (2014): 278–282. PMC. Web. 23 Apr. 2015.
Prostate_Vol	HPGD	AR-regulated		Asangani, Irfan A. et al. “Therapeutic Targeting of BET Bromodomain Proteins in Castration-Resistant Prostate Cancer.” Nature 510.7504 (2014): 278–282. PMC. Web. 23 Apr. 2015.
NAT.CR_Ktrans	KIAA1324
ProbMap_Med	KIAA1324
NAT.CR_ve	KLK2	PCa related	Many references
NAT.CR_ve	KLK3	AR-regulated		Asangani, Irfan A. et al. “Therapeutic Targeting of BET Bromodomain Proteins in Castration-Resistant Prostate Cancer.” Nature 510.7504 (2014): 278–282. PMC. Web. 23 Apr. 2015.
EC_Ext	KRT15
NAT.CR_ve	MBOAT2	AR-regulated		Asangani, Irfan A. et al. “Therapeutic Targeting of BET Bromodomain Proteins in Castration-Resistant Prostate Cancer.” Nature 510.7504 (2014): 278–282. PMC. Web. 23 Apr. 2015.
NAT.CR_ADC_Mean	MFAP4
NAT.CR_ADC_Median	MFAP4
ROI_Vol	MFAP4
NAT.CR_T2_Mean	MIPEP
NAT.CR_Ktrans	MT1H,MT1F	PCa related		Penney, Kathryn L. et al. “mRNA Expression Signature of Gleason Grade Predicts Lethal Prostate Cancer.” Journal of Clinical Oncology 29.17 (2011): 2391–2396. PMC. Web. 23 Apr. 2015.
NAT.CR_Ktrans	NPY
NAT.PZ_ADC_Median	OAZ1
ProbMap_Med	OAZ1
ROI_T2_Kurt	PCAT4
NAT.PZ_ve	PDLIM5	AR-regulated		Asangani, Irfan A. et al. “Therapeutic Targeting of BET Bromodomain Proteins in Castration-Resistant Prostate Cancer.” Nature 510.7504 (2014): 278–282. PMC. Web. 23 Apr. 2015.
NAT.CR_Ktrans	PEBP4
EC_Ext	PER3		Maybe AR-regulated, PER1 is in Chanaiyan
NAT.CR_ADC_Mean	PER3
NAT.CR_ADC_Median	PER3
ProbMap_High	PI15
NAT.PZ_ve	PLA2G2A
ProbMap_Low	PLA2G7	PCa related		Penney, Kathryn L. et al. “mRNA Expression Signature of Gleason Grade Predicts Lethal Prostate Cancer.” Journal of Clinical Oncology 29.17 (2011): 2391–2396. PMC. Web. 23 Apr. 2015.
NAT.CR_Ktrans	PPAP2A
NAT.CR_Ktrans	RAB3B		Maybe AR-regulated	RAB4A is in Chinayan
NAT.PZ_Ktrans	RAB3B		Maybe AR-regulated	RAB4A is in Chinayan
ProbMap_Med	RCN1
ProbMap_Low	RPL14P1
NAT.PZ_ADC_Mean	RPL18
NAT.PZ_ADC_Median	RPL18
ProbMap_Med	RPL18
NAT.PZ_ADC_Median	RPL28
NAT.PZ_ADC_Median	RPL28
NAT.PZ_ADC_Mean	RPS13P2
NAT.PZ_ADC_Mean	RPS13P2
NAT.PZ_ADC_Median	RPS13P2
NAT.PZ_ADC_Median	RPS13P2
ProbMap_Low	RPS13P2
ProbMap_Low	RPS13P2
ProbMap_Med	RPS13P2
ProbMap_Med	RPS13P2
NAT.PZ_ADC_Median	RPS5
NAT.PZ_ADC_Median	RPS5
ProbMap_Low	RPS5
ProbMap_Low	RPS5
NAT.CR_ve	SEC11C
NAT.CR_ADC_Mean	SFRP2
NAT.CR_ADC_Median	SFRP2
NAT.CR_Ktrans	SLC12A2
NAT.PZ_ADC_StDev	SLC12A2
NAT.PZ_Kep	SLC12A2
ProbMap_Low	ST6GAL1
ProbMap_Low	STEAP4	AR-regulated		Asangani, Irfan A. et al. “Therapeutic Targeting of BET Bromodomain Proteins in Castration-Resistant Prostate Cancer.” Nature 510.7504 (2014): 278–282. PMC. Web. 23 Apr. 2015.
ProbMap_Low	TMC5
NAT.CR_ve	TMSB15A
ProbMap_Low	TRGC2
NAT.CR_ve	TRPM8
NAT.PZ_ADC_Median	UBE2Q2P6
NAT.PZ_ADC_Median	UBE2Q2P6
ProbMap_Med	UBE2Q2P6
ProbMap_Med	UBE2Q2P6
ProbMap_Low	UGDH
NAT_PZ_T2_Mean	UQCRQ
NAT_PZ_T2_Median	UQCRQ
ProbMap_Low	ZNF615

## Sheet: corr cutoff 0.85
radiomics_feature	gene	Pathway	Comments	Reference
NAT.CR_Ktrans	ACPP
NAT.CR_ve	BMPR1B	AR-regulated		Asangani, Irfan A. et al. “Therapeutic Targeting of BET Bromodomain Proteins in Castration-Resistant Prostate Cancer.” Nature 510.7504 (2014): 278–282. PMC. Web. 23 Apr. 2015.
EC_Ext	C7
NAT.CR_Kep	CCDC144B
NAT.CR_ADC_Stdev	chr6-:32746853-32746875
NAT.CR_Ktrans	CHRNA2	PCa related		Penney, Kathryn L. et al. “mRNA Expression Signature of Gleason Grade Predicts Lethal Prostate Cancer.” Journal of Clinical Oncology 29.17 (2011): 2391–2396. PMC. Web. 23 Apr. 2015.
NAT.CR_T2_Median	CRIP1		Maybe PCa related	CRIP2 is in Penney
ProbMap_Low	CSGALNACT1
NAT.CR_ve	DPP4	PCa related		Penney, Kathryn L. et al. “mRNA Expression Signature of Gleason Grade Predicts Lethal Prostate Cancer.” Journal of Clinical Oncology 29.17 (2011): 2391–2396. PMC. Web. 23 Apr. 2015.
NAT.PZ_ADC_Mean	EIF3F
NAT.PZ_ADC_Median	EIF3F
ProbMap_Med	EIF3F
NAT_PZ_T2_Mean	ELOVL5	AR-regulated		Asangani, Irfan A. et al. “Therapeutic Targeting of BET Bromodomain Proteins in Castration-Resistant Prostate Cancer.” Nature 510.7504 (2014): 278–282. PMC. Web. 23 Apr. 2015.
NAT_PZ_T2_Median	ELOVL5	AR-regulated		Asangani, Irfan A. et al. “Therapeutic Targeting of BET Bromodomain Proteins in Castration-Resistant Prostate Cancer.” Nature 510.7504 (2014): 278–282. PMC. Web. 23 Apr. 2015.
NAT.CR_ve	ELOVL5	AR-regulated		Asangani, Irfan A. et al. “Therapeutic Targeting of BET Bromodomain Proteins in Castration-Resistant Prostate Cancer.” Nature 510.7504 (2014): 278–282. PMC. Web. 23 Apr. 2015.
NAT.PZ_ve	FAM3B	known to induce apoptosis in pancreatic cells		Shiiba, Masashi et al. “Down-regulated expression of family with sequence similarity 3, member B (FAM3B), in oral squamous cell carcinoma.” Oral Science International, 9.1 (): 9-16
NAT.CR_T2_Median	FGC2RA
NAT.CR_ADC_Mean	FN1		PCa related	Many references
NAT.CR_ADC_Median	FN1		PCa related	Many references
NAT_PZ_T2_Mean	GCNT1	PCa related		Chen, Z., Gulzar, Z. G., St. Hill, C. A., Walcheck, B. and Brooks, J. D. (2014), Increased expression of GCNT1 is associated with altered O-glycosylation of PSA, PAP, and MUC1 in human prostate cancers. Prostate, 74: 1059–1067. doi: 10.1002/pros.22826
NAT_PZ_T2_Median	GCNT1	PCa related		Chen, Z., Gulzar, Z. G., St. Hill, C. A., Walcheck, B. and Brooks, J. D. (2014), Increased expression of GCNT1 is associated with altered O-glycosylation of PSA, PAP, and MUC1 in human prostate cancers. Prostate, 74: 1059–1067. doi: 10.1002/pros.22826
ProbMap_Low	GCNT1	PCa related		Chen, Z., Gulzar, Z. G., St. Hill, C. A., Walcheck, B. and Brooks, J. D. (2014), Increased expression of GCNT1 is associated with altered O-glycosylation of PSA, PAP, and MUC1 in human prostate cancers. Prostate, 74: 1059–1067. doi: 10.1002/pros.22826
NAT.PZ_ve	GREB1	AR-regulated		Asangani, Irfan A. et al. “Therapeutic Targeting of BET Bromodomain Proteins in Castration-Resistant Prostate Cancer.” Nature 510.7504 (2014): 278–282. PMC. Web. 23 Apr. 2015.
NAT.PZ_ve	HMGCS2	Enzyme of the ketogenic pathway, associated with PCa progression		Saraon, Punit et al. “Quantitative Proteomics Reveals That Enzymes of the Ketogenic Pathway Are Associated with Prostate Cancer Progression.” Molecular & Cellular Proteomics : MCP 12.6 (2013): 1589–1601. PMC. Web. 23 Apr. 2015.
CR_Volume	HPGD	AR-regulated		Asangani, Irfan A. et al. “Therapeutic Targeting of BET Bromodomain Proteins in Castration-Resistant Prostate Cancer.” Nature 510.7504 (2014): 278–282. PMC. Web. 23 Apr. 2015.
NAT.CR_T2_Mean	HPGD	AR-regulated		Asangani, Irfan A. et al. “Therapeutic Targeting of BET Bromodomain Proteins in Castration-Resistant Prostate Cancer.” Nature 510.7504 (2014): 278–282. PMC. Web. 23 Apr. 2015.
NAT.CR_T2_Median	HPGD	AR-regulated		Asangani, Irfan A. et al. “Therapeutic Targeting of BET Bromodomain Proteins in Castration-Resistant Prostate Cancer.” Nature 510.7504 (2014): 278–282. PMC. Web. 23 Apr. 2015.
NAT.CR_ve	MBOAT2	AR-regulated		Asangani, Irfan A. et al. “Therapeutic Targeting of BET Bromodomain Proteins in Castration-Resistant Prostate Cancer.” Nature 510.7504 (2014): 278–282. PMC. Web. 23 Apr. 2015.
NAT.CR_ADC_Mean	MFAP4	Upregulated in aggressive PCa		Tian, Yuan, G. Steve Bova, and Hui Zhang. “Quantitative Glycoproteomic Analysis of OCT-Embedded Frozen Tissues Identifies Glycoproteins Associated with Aggressive Prostate Cancer.” Analytical chemistry 83.18 (2011): 7013–7019. PMC. Web. 23 Apr. 2015.
NAT.CR_ADC_Median	MFAP4	Upregulated in aggressive PCa		Tian, Yuan, G. Steve Bova, and Hui Zhang. “Quantitative Glycoproteomic Analysis of OCT-Embedded Frozen Tissues Identifies Glycoproteins Associated with Aggressive Prostate Cancer.” Analytical chemistry 83.18 (2011): 7013–7019. PMC. Web. 23 Apr. 2015.
ROI_Vol	MFAP4	Upregulated in aggressive PCa		Tian, Yuan, G. Steve Bova, and Hui Zhang. “Quantitative Glycoproteomic Analysis of OCT-Embedded Frozen Tissues Identifies Glycoproteins Associated with Aggressive Prostate Cancer.” Analytical chemistry 83.18 (2011): 7013–7019. PMC. Web. 23 Apr. 2015.
ProbMap_Med	OAZ1
ProbMap_Low	PLA2G7	Associated w aggressive PCa, promotes PCa cell migration and invasion		Vainio, Paula et al. “Phospholipase PLA2G7, Associated with Aggressive Prostate Cancer, Promotes Prostate Cancer Cell Migration and Invasion and Is Inhibited by Statins.” Oncotarget 2.12 (2011): 1176–1190. Print.	Vainio, Paula et al. “Arachidonic Acid Pathway Members PLA2G7, HPGD, EPHX2, and CYP4F8 Identified as Putative Novel Therapeutic Targets in Prostate Cancer.” The American Journal of Pathology 178.2 (2011): 525–536. PMC. Web. 23 Apr. 2015.
NAT.CR_Ktrans	RAB3B	AR-regulated	RAB4A is in Chinayan and this reference	Tan, Peck Yean et al. “Integration of Regulatory Networks by NKX3-1 Promotes Androgen-Dependent Prostate Cancer Survival.” Molecular and Cellular Biology 32.2 (2012): 399–414. PMC. Web. 23 Apr. 2015.
NAT.PZ_ADC_Median	RPL18
NAT.PZ_ADC_Median	RPS13P2
NAT.PZ_ADC_Median	RPS13P2
ProbMap_Med	RPS13P2
ProbMap_Med	RPS13P2
NAT.PZ_ADC_Median	RPS5
NAT.PZ_ADC_Median	RPS5
ProbMap_Low	RPS5
ProbMap_Low	RPS5
NAT.CR_Ktrans	SLC12A2
ProbMap_Low	ST6GAL1	Tumor suppressive role in bladder cancer		Antony, Pia. Et al. “Epigenetic inactivation of ST6GAL1 in human bladder cancer.” BMC Cancer 14:901 (2014)
ProbMap_Low	STEAP4	AR-regulated		Asangani, Irfan A. et al. “Therapeutic Targeting of BET Bromodomain Proteins in Castration-Resistant Prostate Cancer.” Nature 510.7504 (2014): 278–282. PMC. Web. 23 Apr. 2015.
ProbMap_Low	TMC5
NAT.CR_ve	TRPM8

## Sheet: Sheet5
gene	radiomics_feature	Pathway	Comments	Reference
STEAP4	ProbMap_Low	AR-regulated		Asangani, Irfan A. et al. “Therapeutic Targeting of BET Bromodomain Proteins in Castration-Resistant Prostate Cancer.” Nature 510.7504 (2014): 278–282. PMC. Web. 23 Apr. 2015.
BMPR1B	NAT.CR_ve	AR-regulated		Asangani, Irfan A. et al. “Therapeutic Targeting of BET Bromodomain Proteins in Castration-Resistant Prostate Cancer.” Nature 510.7504 (2014): 278–282. PMC. Web. 23 Apr. 2015.
ELOVL5	NAT_PZ_T2_Mean	AR-regulated AR-regulated AR-regulated		Asangani, Irfan A. et al. “Therapeutic Targeting of BET Bromodomain Proteins in Castration-Resistant Prostate Cancer.” Nature 510.7504 (2014): 278–282. PMC. Web. 23 Apr. 2015.
	NAT_PZ_T2_Median
	NAT.CR_ve
HPGD	CR_Volume	AR-regulated		Asangani, Irfan A. et al. “Therapeutic Targeting of BET Bromodomain Proteins in Castration-Resistant Prostate Cancer.” Nature 510.7504 (2014): 278–282. PMC. Web. 23 Apr. 2015.
	NAT.CR_T2_Mean
	NAT.CR_T2_Median
MBOAT2	NAT.CR_ve	AR-regulated		Asangani, Irfan A. et al. “Therapeutic Targeting of BET Bromodomain Proteins in Castration-Resistant Prostate Cancer.” Nature 510.7504 (2014): 278–282. PMC. Web. 23 Apr. 2015.
RAB3B	NAT.CR_Ktrans	AR-regulated	RAB4A is in Chinayan and this reference	Tan, Peck Yean et al. “Integration of Regulatory Networks by NKX3-1 Promotes Androgen-Dependent Prostate Cancer Survival.” Molecular and Cellular Biology 32.2 (2012): 399–414. PMC. Web. 23 Apr. 2015.
GREB1	NAT.PZ_ve	AR-regulated		Asangani, Irfan A. et al. “Therapeutic Targeting of BET Bromodomain Proteins in Castration-Resistant Prostate Cancer.” Nature 510.7504 (2014): 278–282. PMC. Web. 23 Apr. 2015.
CHRNA2	NAT.CR_Ktrans	PCa related		Penney, Kathryn L. et al. “mRNA Expression Signature of Gleason Grade Predicts Lethal Prostate Cancer.” Journal of Clinical Oncology 29.17 (2011): 2391–2396. PMC. Web. 23 Apr. 2015.
DPP4	NAT.CR_ve	PCa related		Penney, Kathryn L. et al. “mRNA Expression Signature of Gleason Grade Predicts Lethal Prostate Cancer.” Journal of Clinical Oncology 29.17 (2011): 2391–2396. PMC. Web. 23 Apr. 2015.
FN1	NAT.CR_ADC_Mean		PCa related	Many references
	NAT.CR_ADC_Median
GCNT1	NAT_PZ_T2_Mean	PCa related		Chen, Z., Gulzar, Z. G., St. Hill, C. A., Walcheck, B. and Brooks, J. D. (2014), Increased expression of GCNT1 is associated with altered O-glycosylation of PSA, PAP, and MUC1 in human prostate cancers. Prostate, 74: 1059–1067. doi: 10.1002/pros.22826
	NAT_PZ_T2_Median
	ProbMap_Low
MFAP4	NAT.CR_ADC_Mean	Upregulated in aggressive PCa		Tian, Yuan, G. Steve Bova, and Hui Zhang. “Quantitative Glycoproteomic Analysis of OCT-Embedded Frozen Tissues Identifies Glycoproteins Associated with Aggressive Prostate Cancer.” Analytical chemistry 83.18 (2011): 7013–7019. PMC. Web. 23 Apr. 2015.
	NAT.CR_ADC_Median
	ROI_Vol
FAM3B	NAT.PZ_ve	known to induce apoptosis in pancreatic cells		Shiiba, Masashi et al. “Down-regulated expression of family with sequence similarity 3, member B (FAM3B), in oral squamous cell carcinoma.” Oral Science International, 9.1 (): 9-16
HMGCS2	NAT.PZ_ve	Enzyme of the ketogenic pathway, associated with PCa progression		Saraon, Punit et al. “Quantitative Proteomics Reveals That Enzymes of the Ketogenic Pathway Are Associated with Prostate Cancer Progression.” Molecular & Cellular Proteomics : MCP 12.6 (2013): 1589–1601. PMC. Web. 23 Apr. 2015.
PLA2G7	ProbMap_Low	Associated w aggressive PCa, promotes PCa cell migration and invasion		Vainio, Paula et al. “Phospholipase PLA2G7, Associated with Aggressive Prostate Cancer, Promotes Prostate Cancer Cell Migration and Invasion and Is Inhibited by Statins.” Oncotarget 2.12 (2011): 1176–1190. Print.	Vainio, Paula et al. “Arachidonic Acid Pathway Members PLA2G7, HPGD, EPHX2, and CYP4F8 Identified as Putative Novel Therapeutic Targets in Prostate Cancer.” The American Journal of Pathology 178.2 (2011): 525–536. PMC. Web. 23 Apr. 2015.
ST6GAL1	ProbMap_Low	Tumor suppressive role in bladder cancer		Antony, Pia. Et al. “Epigenetic inactivation of ST6GAL1 in human bladder cancer.” BMC Cancer 14:901 (2014)
CRIP1	NAT.CR_T2_Median		Maybe PCa related	CRIP2 is in Penney
ACPP	NAT.CR_Ktrans
C7	EC_Ext
CCDC144B	NAT.CR_Kep
chr6-:32746853-32746875	NAT.CR_ADC_Stdev
CSGALNACT1	ProbMap_Low
EIF3F	NAT.PZ_ADC_Mean
	NAT.PZ_ADC_Median
	ProbMap_Med
FGC2RA	NAT.CR_T2_Median
OAZ1	ProbMap_Med
RPL18	NAT.PZ_ADC_Median
RPS13P2	NAT.PZ_ADC_Median
	NAT.PZ_ADC_Median
	ProbMap_Med
	ProbMap_Med
RPS5	NAT.PZ_ADC_Median
	NAT.PZ_ADC_Median
	ProbMap_Low
	ProbMap_Low
SLC12A2	NAT.CR_Ktrans
TMC5	ProbMap_Low
TRPM8	NAT.CR_ve

## Sheet: Sheet6
ProbMap_Low	31 genes
NAT.CR_ve
NAT_PZ_T2_Mean
NAT_PZ_T2_Median
CR_Volume
NAT.CR_T2_Mean
NAT.CR_T2_Median
NAT.CR_Ktrans
NAT.PZ_ve
ROI_Vol
NAT.CR_ADC_Mean
NAT.CR_ADC_Median
EC_Ext
NAT.CR_Kep
NAT.CR_ADC_Stdev
NAT.PZ_ADC_Mean
NAT.PZ_ADC_Median
ProbMap_Med
