# Supplementary material for: Association of multiparametric MRI quantitative imaging features with prostate cancer gene expression in MRI-targeted prostate biopsies
Source: Oncotarget. 2016 Jul 11;7(33):53362–76. doi: 10.18632/oncotarget.10523 (PMC5288193; doi:10.18632/oncotarget.10523)
Supplement: Supplementary file 3 [file oncotarget-07-53362-s003.xlsx]

## Sheet: Sheet1
Gene	Radiomics Feature	Correlation	Function	Reference
CHRNA2	NAT.CR_ADC_Median	-0.93538	Prostate Cancer Classifier Gene	Penney, Kathryn L. et al. “mRNA Expression Signature of Gleason Grade Predicts Lethal Prostate Cancer.” Journal of Clinical Oncology 29.17 (2011): 2391–2396. PMC. Web. 23 Apr. 2015.
CHRNA2	NAT.CR_ADC_Mean	-0.930769	Prostate Cancer Classifier Gene	Penney, Kathryn L. et al. “mRNA Expression Signature of Gleason Grade Predicts Lethal Prostate Cancer.” Journal of Clinical Oncology 29.17 (2011): 2391–2396. PMC. Web. 23 Apr. 2015.
KLK2	NAT.CR_ADC_Median	-0.910262	AR	Asangani, Irfan A. et al. “Therapeutic Targeting of BET Bromodomain Proteins in Castration-Resistant Prostate Cancer.” Nature 510.7504 (2014): 278–282. PMC. Web. 23 Apr. 2015.
KLK3	NAT.CR_ADC_Mean	-0.909808	AR	Asangani, Irfan A. et al. “Therapeutic Targeting of BET Bromodomain Proteins in Castration-Resistant Prostate Cancer.” Nature 510.7504 (2014): 278–282. PMC. Web. 23 Apr. 2015.
KLK2	NAT.CR_ADC_Mean	-0.908627	AR	Asangani, Irfan A. et al. “Therapeutic Targeting of BET Bromodomain Proteins in Castration-Resistant Prostate Cancer.” Nature 510.7504 (2014): 278–282. PMC. Web. 23 Apr. 2015.
KLK3	NAT.CR_ADC_Median	-0.907722	AR	Asangani, Irfan A. et al. “Therapeutic Targeting of BET Bromodomain Proteins in Castration-Resistant Prostate Cancer.” Nature 510.7504 (2014): 278–282. PMC. Web. 23 Apr. 2015.
MYBPC1	NAT.CR_ADC_Mean	-0.903119	Prostate Cancer Classifier Gene	Erho, N., et al., Discovery and Validation of a Prostate Cancer Genomic Classifier that Predicts Early Metastasis Following Radical Prostatectomy. PLoSOne. 2013 Jun 24;8(6):e66855.
MYBPC1	NAT.CR_ADC_Median	-0.900099	Prostate Cancer Classifier Gene	Erho, N., et al., Discovery and Validation of a Prostate Cancer Genomic Classifier that Predicts Early Metastasis Following Radical Prostatectomy. PLoSOne. 2013 Jun 24;8(6):e66855.
DPP4	NAT.CR_ADC_Median	-0.897424	Prostate Cancer Classifier Gene	Penney, Kathryn L. et al. “mRNA Expression Signature of Gleason Grade Predicts Lethal Prostate Cancer.” Journal of Clinical Oncology 29.17 (2011): 2391–2396. PMC. Web. 23 Apr. 2015.
HOMER2	NAT.CR_ADC_Mean	-0.896521	AR	Asangani, Irfan A. et al. “Therapeutic Targeting of BET Bromodomain Proteins in Castration-Resistant Prostate Cancer.” Nature 510.7504 (2014): 278–282. PMC. Web. 23 Apr. 2015.
BMPR1B	NAT.CR_ADC_Median	-0.896293	AR	Asangani, Irfan A. et al. “Therapeutic Targeting of BET Bromodomain Proteins in Castration-Resistant Prostate Cancer.” Nature 510.7504 (2014): 278–282. PMC. Web. 23 Apr. 2015.
DPP4	NAT.CR_ve	0.909057	Prostate Cancer Classifier Gene	Penney, Kathryn L. et al. “mRNA Expression Signature of Gleason Grade Predicts Lethal Prostate Cancer.” Journal of Clinical Oncology 29.17 (2011): 2391–2396. PMC. Web. 23 Apr. 2015.
GCNT1	ProbMap_Low	0.919106
TRPM8	NAT.CR_ve	0.923823
